# Supplementary material for: Metformin Alleviates Left Ventricular Diastolic Dysfunction in a Rat Myocardial Ischemia Reperfusion Injury Model
Source: Int J Mol Sci. 2020 Feb 21;21(4):1489. doi: 10.3390/ijms21041489 (PMC7073047; doi:10.3390/ijms21041489)
Supplement: Supplementary file 1 [file ijms-21-01489-s001.zip]

Archive with 4 entries (4 files):
- Supplementary files_revised_/Supplementary FigureS1.tif
- Supplementary files_revised_/Supplementary Materials.doc
- Supplementary files_revised_/Supplementary TableS1.xlsx
- Supplementary files_revised_/Supplementary TableS2.xlsx
