# Supplementary material for: Metformin Alleviates Left Ventricular Diastolic Dysfunction in a Rat Myocardial Ischemia Reperfusion Injury Model
Source: Int J Mol Sci. 2020 Feb 21;21(4):1489. doi: 10.3390/ijms21041489 (PMC7073047; doi:10.3390/ijms21041489)
Supplement: Supplementary file 1 [file ijms-21-01489-s001.zip › Supplementary files_revised_/Supplementary TableS1.xlsx]

## Sheet: Sheet1
Supplementray TableS1. Individual histopathology scoring.
	MI									MI+MET
	Apex					SAX with papillary muscle					Apex					SAX with papillary muscle
Lesions	1	2	3	AVG	SD	1	2	3	AVG	SD	1	2	3	AVG	SD	1	2	3	AVG	SD
Coagulation necrosis, myocardial	3	4	3	3.33333	0.57735	3	4	3	3.33333	0.57735	3	2	3	2.66667	0.57735	3	2	3	2.66667	0.57735
Inflammatory cells infiltration, epicardial	3	2	2	2.33333	0.57735	4	2	2	2.66667	1.1547	2	1	3	2	1	1	2	2	1.66667	0.57735
Inflammatory cells infiltration, myocardial	3	4	3	3.33333	0.57735	4	4	3	3.66667	0.57735	3	2	3	2.66667	0.57735	4	3	3	3.33333	0.57735
Inflammatory cells infiltration, endocardial	3	2	2	2.33333	0.57735	2	2	1	1.66667	0.57735	1	1	2	1.33333	0.57735	2	1	1	1.33333	0.57735
Fibrosis, epicardial	4	2	2	2.66667	1.1547	4	1	2	2.33333	1.52753	3	1	3	2.33333	1.1547	2	1	3	2	1
Fibrosis, myocardial	4	4	3	3.66667	0.57735	4	4	3	3.66667	0.57735	3	2	3	2.66667	0.57735	2	2	3	2.33333	0.57735
Fibrosis, endocardial	3	2	2	2.33333	0.57735	4	1	1	2	1.73205	1	1	3	1.66667	1.1547	1	1	1	1	0
Total				2.85714	0.57275				2.7619	0.809991				2.19048	0.539449				2.04762	0.803432
Grading of histopathological changes in the rat left ventricle SAX with papillary muscle and Apex area tissue. Grades 1, 2, 3, and 4 show minimal, slight, moderate, and severe pathological changes respectively. Values are mean ± standard deviation (n=3).
				Apex					SAX
				MI	MI+MET				MI	MI+MET
				3.33333	2.66667	0.0446526			3.33333	2.66667	0.123521
				2.33333	2				2.66667	1.66667
				3.33333	2.66667				3.66667	3.33333
				2.33333	1.33333				1.66667	1.33333
				2.66667	2.33333				2.33333	2
				3.66667	2.66667				3.66667	2.33333
				2.33333	1.66667				2	1
