# Supplementary material for: Metformin Alleviates Left Ventricular Diastolic Dysfunction in a Rat Myocardial Ischemia Reperfusion Injury Model
Source: Int J Mol Sci. 2020 Feb 21;21(4):1489. doi: 10.3390/ijms21041489 (PMC7073047; doi:10.3390/ijms21041489)
Supplement: Supplementary file 1 [file ijms-21-01489-s001.zip › Supplementary files_revised_/Supplementary TableS2.xlsx]

## Sheet: Sheet1
Supplementray TableS2. 2,924 DEGs. For each DEG, gene symbol and description, adjusted P-value, log2-fold-change of mRNA levels between two comparisons are shown. The genes in cluster 1-8 are also denoted.
					MI vs. Sham				MI + Met vs. MI
							1: Y, 0: N	1: up-regulated, 0: not changed, -1: down-regulated			1: Y, 0: N	1: up-regulated, 0: not changed, -1: down-regulated
Index	GeneID	Symbol	Description	Cluster	adjusted P-value	Fold-change (log2-value)	Differentially expressed gene (DEG)	up/down-DEG	adjusted P-value	Fold-change (log2-value)	Differentially expressed gene (DEG)	up/down-DEG
1	ENSRNOG00000023013	March3	membrane associated ring-CH-type finger 3	1	0.0439524	1.17298	1	1	0.484175	0.0125316	0	0
2	ENSRNOG00000029912	Septin5	septin 5	1	0.0333101	1.20848	1	1	0.0998761	-1.31833	0	0
3	ENSRNOG00000009736	A4galt	alpha 1,4-galactosyltransferase	1	0.0432748	1.56789	1	1	0.188459	-0.941216	0	0
4	ENSRNOG00000013445	Aaas	aladin WD repeat nucleoporin	1	0.00025943	1.42093	1	1	0.0515262	-1.05508	0	0
5	ENSRNOG00000050057	Abca3	ATP binding cassette subfamily A member 3	1	0.0219912	1.18012	1	1	0.145963	-0.430361	0	0
6	ENSRNOG00000012892	Abca4	ATP binding cassette subfamily A member 4	1	0.0117744	0.891109	1	1	0.23493	0.532144	0	0
7	ENSRNOG00000002948	Abcc3	ATP binding cassette subfamily C member 3	1	0.0200172	0.852614	1	1	0.0455029	-0.312441	0	0
8	ENSRNOG00000011964	Abcd4	ATP binding cassette subfamily D member 4	1	0.0449315	0.701213	1	1	0.119281	-1.14034	0	0
9	ENSRNOG00000001158	Abcg1	ATP binding cassette subfamily G member 1	1	0.0284673	0.772277	1	1	0.0545737	-0.249555	0	0
10	ENSRNOG00000017120	Abhd2	abhydrolase domain containing 2	1	0.0289244	1.31891	1	1	0.0592646	-0.681693	0	0
11	ENSRNOG00000022307	Acap3	ArfGAP with coiled-coil, ankyrin repeat and PH domains 3	1	0.0305339	0.866094	1	1	0.114416	-0.44527	0	0
12	ENSRNOG00000062101	Ace	angiotensin I converting enzyme	1	0.0157762	0.885287	1	1	0.401787	-0.142011	0	0
13	ENSRNOG00000013594	Acp2	acid phosphatase 2, lysosomal	1	0.0151647	0.944344	1	1	0.0226106	-0.5347	0	0
14	ENSRNOG00000017494	Acp6	acid phosphatase 6, lysophosphatidic	1	0.0258033	0.714428	1	1	0.0747908	-0.623127	0	0
15	ENSRNOG00000058039	Acta2	actin, alpha 2, smooth muscle, aorta	1	0.0103062	2.72128	1	1	0.0740539	-1.42908	0	0
16	ENSRNOG00000020433	Actn4	actinin alpha 4	1	0.00722281	1.34624	1	1	0.10626	-0.782504	0	0
17	ENSRNOG00000032150	Adcy2	adenylate cyclase 2	1	0.00883994	0.816965	1	1	0.0823647	0.156168	0	0
18	ENSRNOG00000012991	Adgra2	adhesion G protein-coupled receptor A2	1	0.00985849	1.43796	1	1	0.14152	-0.868314	0	0
19	ENSRNOG00000004489	Adgre5	adhesion G protein-coupled receptor E5	1	0.0270675	0.696375	1	1	0.12623	-0.315364	0	0
20	ENSRNOG00000013720	Aebp1	AE binding protein 1	1	0.0170392	1.95444	1	1	0.10165	-1.16994	0	0
21	ENSRNOG00000018830	Aff3	AF4/FMR2 family, member 3	1	0.0185848	0.792375	1	1	0.352764	0.0535814	0	0
22	ENSRNOG00000026994	Afg3l1	AFG3(ATPase family gene 3)-like 1 (S. cerevisiae)	1	0.0253183	0.902283	1	1	0.120018	-0.688966	0	0
23	ENSRNOG00000000437	Agpat1	1-acylglycerol-3-phosphate O-acyltransferase 1	1	0.0451236	0.724492	1	1	0.146775	-0.560235	0	0
24	ENSRNOG00000017731	Agpat4	1-acylglycerol-3-phosphate O-acyltransferase 4	1	0.0324209	1.52201	1	1	0.0179288	-0.546384	0	0
25	ENSRNOG00000008619	Agtrap	angiotensin II receptor-associated protein	1	0.0228973	0.871504	1	1	0.0633111	-0.500471	0	0
26	ENSRNOG00000016727	Akr1a1	aldo-keto reductase family 1 member A1	1	0.00537135	0.819129	1	1	0.00684829	-0.438814	0	0
27	ENSRNOG00000020623	Aldh16a1	aldehyde dehydrogenase 16 family, member A1	1	0.0370427	1.8119	1	1	0.0590413	-1.38524	0	0
28	ENSRNOG00000001712	Alg3	ALG3, alpha-1,3- mannosyltransferase	1	0.000391008	0.846139	1	1	0.0679213	-0.972438	0	0
29	ENSRNOG00000010877	Alg9	ALG9, alpha-1,2-mannosyltransferase	1	0.0142143	1.03062	1	1	0.0855523	-0.786846	0	0
30	ENSRNOG00000024264	Amz1	archaelysin family metallopeptidase 1	1	0.00203241	1.81359	1	1	0.135559	-0.911562	0	0
31	ENSRNOG00000011295	Anapc2	anaphase promoting complex subunit 2	1	0.0111168	0.877212	1	1	0.109357	-0.829667	0	0
32	ENSRNOG00000010567	Angel1	angel homolog 1	1	0.0274289	0.655547	1	1	0.177155	-0.697292	0	0
33	ENSRNOG00000016151	Ankrd23	ankyrin repeat domain 23	1	0.012687	2.98918	1	1	0.0692487	-1.6216	0	0
34	ENSRNOG00000003186	Anks3	ankyrin repeat and sterile alpha motif domain containing 3	1	0.0320472	1.26079	1	1	0.0874129	-0.790776	0	0
35	ENSRNOG00000010362	Anxa2	annexin A2	1	0.00499083	1.89138	1	1	0.0662439	-0.462539	0	0
36	ENSRNOG00000018159	Anxa4	annexin A4	1	0.0467758	0.957547	1	1	0.49044	0.00923319	0	0
37	ENSRNOG00000007136	Anxa7	annexin A7	1	0.00339852	0.960435	1	1	0.00791042	-0.23189	0	0
38	ENSRNOG00000008786	Ap1b1	adaptor-related protein complex 1, beta 1 subunit	1	0.0337214	0.737234	1	1	0.118627	-0.695499	0	0
39	ENSRNOG00000025619	Ap1g2	adaptor-related protein complex 1, gamma 2 subunit	1	0.0109555	1.63011	1	1	0.0589784	-1.08383	0	0
40	ENSRNOG00000014454	Ap1m1	adaptor-related protein complex 1, mu 1 subunit	1	0.00696242	1.21664	1	1	0.129963	-0.721612	0	0
41	ENSRNOG00000001415	Ap1s1	adaptor-related protein complex 1, sigma 1 subunit	1	0.000356941	1.08693	1	1	0.101153	-0.735446	0	0
42	ENSRNOG00000019534	Ap2a2	adaptor-related protein complex 2, alpha 2 subunit	1	0.00691787	0.873965	1	1	0.0119506	-0.511065	0	0
43	ENSRNOG00000001709	Ap2m1	adaptor-related protein complex 2, mu 1 subunit	1	0.0029609	0.784917	1	1	0.168367	-0.409646	0	0
44	ENSRNOG00000018977	Ap3d1	adaptor-related protein complex 3, delta 1 subunit	1	0.0375497	0.61186	1	1	0.103246	-0.559902	0	0
45	ENSRNOG00000029572	Apeh	acylaminoacyl-peptide hydrolase	1	0.0234243	0.964623	1	1	0.128945	-0.540352	0	0
46	ENSRNOG00000020851	Aplp1	amyloid beta precursor like protein 1	1	0.0451076	1.16864	1	1	0.429293	-0.0606694	0	0
47	ENSRNOG00000015411	Apobec1	apolipoprotein B mRNA editing enzyme catalytic subunit 1	1	0.0145895	1.6487	1	1	0.206545	0.353331	0	0
48	ENSRNOG00000016852	Apobec3b	apolipoprotein B mRNA editing enzyme catalytic subunit 3B	1	0.047338	1.91251	1	1	0.1346	-0.576993	0	0
49	ENSRNOG00000018454	Apoe	apolipoprotein E	1	0.00897869	3.01806	1	1	0.0962362	-1.0605	0	0
50	ENSRNOG00000060229	Arf1	ADP-ribosylation factor 1	1	0.00194111	0.933742	1	1	0.142631	-0.422444	0	0
51	ENSRNOG00000043150	Arfgap1	ADP-ribosylation factor GTPase activating protein 1	1	0.00802579	0.739625	1	1	0.0607408	-0.623439	0	0
52	ENSRNOG00000013304	Arg1	arginase 1	1	0.0104751	1.58299	1	1	0.283761	-0.474957	0	0
53	ENSRNOG00000031168	Arhgap15	Rho GTPase activating protein 15	1	0.0299837	0.596357	1	1	0.171922	0.501154	0	0
54	ENSRNOG00000024728	Arhgap22	Rho GTPase activating protein 22	1	0.0219182	2.14619	1	1	0.13354	-1.03821	0	0
55	ENSRNOG00000006946	Arhgap9	Rho GTPase activating protein 9	1	0.0383911	0.732682	1	1	0.0737383	-0.511938	0	0
56	ENSRNOG00000036688	Arhgdia	Rho GDP dissociation inhibitor alpha	1	0.0043437	1.6843	1	1	0.0593893	-1.13275	0	0
57	ENSRNOG00000020130	Arhgef1	Rho guanine nucleotide exchange factor 1	1	0.0291912	1.25933	1	1	0.124656	-0.79877	0	0
58	ENSRNOG00000052354	Arhgef40	Rho guanine nucleotide exchange factor 40	1	0.00129053	0.847151	1	1	0.139196	-0.717301	0	0
59	ENSRNOG00000049235	Arl16	ADP-ribosylation factor like GTPase 16	1	0.0342727	0.610374	1	1	0.145618	-0.363879	0	0
60	ENSRNOG00000005988	Arl8a	ADP-ribosylation factor like GTPase 8A	1	0.0125125	0.796803	1	1	0.104002	-0.571028	0	0
61	ENSRNOG00000000991	Arpc1b	actin related protein 2/3 complex, subunit 1B	1	0.015448	2.02077	1	1	0.0523372	-0.742074	0	0
62	ENSRNOG00000008673	Arpc3	actin related protein 2/3 complex, subunit 3	1	0.0107998	1.37129	1	1	0.0254336	-0.400608	0	0
63	ENSRNOG00000030404	Arrb1	arrestin, beta 1	1	0.0416138	0.729754	1	1	0.222012	0.202126	0	0
64	ENSRNOG00000019308	Arrb2	arrestin, beta 2	1	0.000718847	1.42261	1	1	0.0546664	-0.549591	0	0
65	ENSRNOG00000049714	Asap3	ArfGAP with SH3 domain, ankyrin repeat and PH domain 3	1	0.0319276	1.52879	1	1	0.148141	-0.382446	0	0
66	ENSRNOG00000005115	Asf1b	anti-silencing function 1B histone chaperone	1	0.0434387	2.5965	1	1	0.0539799	-1.97495	0	0
67	ENSRNOG00000030726	Asgr2	asialoglycoprotein receptor 2	1	0.0311523	0.845786	1	1	0.152197	0.336909	0	0
68	ENSRNOG00000000903	Asl	argininosuccinate lyase	1	0.0352034	1.53179	1	1	0.122072	-0.845899	0	0
69	ENSRNOG00000018118	Atad3a	ATPase family, AAA domain containing 3A	1	0.0129468	1.22481	1	1	0.0782874	-1.02037	0	0
70	ENSRNOG00000003745	Atf3	activating transcription factor 3	1	0.0417224	1.53335	1	1	0.0699059	-0.728661	0	0
71	ENSRNOG00000018403	Atg4b	autophagy related 4B, cysteine peptidase	1	0.0130559	1.01565	1	1	0.0839881	-0.736962	0	0
72	ENSRNOG00000010776	Atp13a1	ATPase 13A1	1	0.00267802	1.47916	1	1	0.122293	-0.932738	0	0
73	ENSRNOG00000008052	Atp13a2	ATPase 13A2	1	0.0425503	1.12708	1	1	0.106877	-1.63713	0	0
74	ENSRNOG00000006542	Atp6v0c	ATPase H+ transporting V0 subunit C	1	0.0450485	1.1627	1	1	0.0830888	-1.0633	0	0
75	ENSRNOG00000017235	Atp6v0d1	ATPase H+ transporting V0 subunit D1	1	0.0271548	0.723549	1	1	0.0747999	-0.6073	0	0
76	ENSRNOG00000007842	Aup1	ancient ubiquitous protein 1	1	0.00724529	0.843862	1	1	0.100574	-0.723504	0	0
77	ENSRNOG00000008283	B4galt5	beta-1,4-galactosyltransferase 5	1	0.0424458	1.26455	1	1	0.372944	-0.0690777	0	0
78	ENSRNOG00000021886	B4galt7	beta-1,4-galactosyltransferase 7	1	0.0348832	1.46173	1	1	0.0656845	-1.27907	0	0
79	ENSRNOG00000021147	Bad	BCL2-associated agonist of cell death	1	0.015127	1.38215	1	1	0.106095	-0.834584	0	0
80	ENSRNOG00000000485	Bak1	BCL2-antagonist/killer 1	1	0.0170683	1.23588	1	1	0.120359	-0.81157	0	0
81	ENSRNOG00000020876	Bax	BCL2 associated X, apoptosis regulator	1	0.0309599	1.37733	1	1	0.103712	-0.878487	0	0
82	ENSRNOG00000019253	Bcar1	BCAR1, Cas family scaffolding protein	1	0.0203041	1.44973	1	1	0.0701253	-1.35332	0	0
83	ENSRNOG00000020486	Bcl2l12	BCL2 like 12	1	0.0394716	1.55622	1	1	0.219683	-0.337418	0	0
84	ENSRNOG00000013165	Bet1l	Bet1 golgi vesicular membrane trafficking protein-like	1	0.0453533	0.990961	1	1	0.0573075	-0.270958	0	0
85	ENSRNOG00000012852	Bin1	bridging integrator 1	1	0.0125946	0.84991	1	1	0.101335	-0.794901	0	0
86	ENSRNOG00000018023	Bin3	bridging integrator 3	1	0.00775422	0.817336	1	1	0.0784761	-0.415803	0	0
87	ENSRNOG00000011778	Blvra	biliverdin reductase A	1	0.0236118	1.17196	1	1	0.106399	-0.392878	0	0
88	ENSRNOG00000021773	Bop1	block of proliferation 1	1	0.0251242	1.30644	1	1	0.101449	-1.23829	0	0
89	ENSRNOG00000028641	Brpf3	bromodomain and PHD finger containing, 3	1	0.0400783	0.662556	1	1	0.0700185	-0.944553	0	0
90	ENSRNOG00000019656	Btd	biotinidase	1	0.00728598	1.07401	1	1	0.105823	-0.676277	0	0
91	ENSRNOG00000049121	Bysl	bystin-like	1	0.028901	1.21506	1	1	0.0624828	-0.845603	0	0
92	ENSRNOG00000007613	C1qtnf5	C1q and TNF related 5	1	0.0338875	1.21496	1	1	0.10191	-0.556328	0	0
93	ENSRNOG00000051235	C2	complement C2	1	0.0488052	1.99374	1	1	0.126055	0.449943	0	0
94	ENSRNOG00000046834	C3	complement C3	1	0.0362131	2.01557	1	1	0.0881088	0.963241	0	0
95	ENSRNOG00000047800	C5ar1	complement C5a receptor 1	1	0.0281149	2.30613	1	1	0.111624	-0.649532	0	0
96	ENSRNOG00000049028	C5ar2	complement component 5a receptor 2	1	0.0133374	1.0788	1	1	0.132661	0.667359	0	0
97	ENSRNOG00000039852	Cactin	cactin, spliceosome C complex subunit	1	0.0299719	1.3284	1	1	0.120651	-0.861671	0	0
98	ENSRNOG00000020325	Calhm2	calcium homeostasis modulator family member 2	1	0.0181073	0.852356	1	1	0.0597462	-0.171314	0	0
99	ENSRNOG00000038202	Calml4	calmodulin-like 4	1	0.0237054	0.733561	1	1	0.377468	0.106022	0	0
100	ENSRNOG00000003239	Cant1	calcium activated nucleotidase 1	1	0.00562154	1.17358	1	1	0.0889031	-0.626521	0	0
101	ENSRNOG00000013668	Capg	capping actin protein, gelsolin like	1	0.00259706	1.95007	1	1	0.0629383	-1.0238	0	0
102	ENSRNOG00000045623	Capn10	calpain 10	1	0.0398705	1.24031	1	1	0.107736	-1.10749	0	0
103	ENSRNOG00000017073	Car9	carbonic anhydrase 9	1	0.0343891	1.18598	1	1	0.490681	-0.0147122	0	0
104	ENSRNOG00000031129	Carm1	coactivator-associated arginine methyltransferase 1	1	0.019709	0.716312	1	1	0.0952363	-0.699153	0	0
105	ENSRNOG00000012944	Casp9	caspase 9	1	0.041606	1.23304	1	1	0.121219	-0.65697	0	0
106	ENSRNOG00000001701	Cbr3	carbonyl reductase 3	1	0.0322342	1.27841	1	1	0.166857	-0.274863	0	0
107	ENSRNOG00000018295	Ccar2	cell cycle and apoptosis regulator 2	1	0.043795	0.618301	1	1	0.143312	-0.468058	0	0
108	ENSRNOG00000011799	Ccdc159	coiled-coil domain containing 159	1	0.000484242	1.16867	1	1	0.0726933	-0.675338	0	0
109	ENSRNOG00000002052	Ccdc80	coiled-coil domain containing 80	1	0.0124238	0.903849	1	1	0.1058	0.314282	0	0
110	ENSRNOG00000020925	Ccdc86	coiled-coil domain containing 86	1	0.048096	0.975175	1	1	0.107019	-0.810602	0	0
111	ENSRNOG00000029768	Ccl12	chemokine (C-C motif) ligand 12	1	0.0483676	1.61791	1	1	0.318104	-0.483365	0	0
112	ENSRNOG00000007159	Ccl2	C-C motif chemokine ligand 2	1	0.021126	2.68312	1	1	0.124451	-1.3016	0	0
113	ENSRNOG00000000239	Ccl7	C-C motif chemokine ligand 7	1	0.0155512	2.96508	1	1	0.0708884	-1.12232	0	0
114	ENSRNOG00000028548	Ccl9	chemokine (C-C motif) ligand 9	1	0.00209792	1.10874	1	1	0.0541805	-0.675127	0	0
115	ENSRNOG00000007483	Ccnf	cyclin F	1	0.0460269	2.35487	1	1	0.0652392	-1.6343	0	0
116	ENSRNOG00000006715	Ccr1	C-C motif chemokine receptor 1	1	0.0164059	1.4452	1	1	0.128846	0.462816	0	0
117	ENSRNOG00000047816	Ccs	copper chaperone for superoxide dismutase	1	0.0419483	1.76994	1	1	0.121704	-1.03514	0	0
118	ENSRNOG00000017819	Cd14	CD14 molecule	1	0.00882491	2.57048	1	1	0.117526	-0.4551	0	0
119	ENSRNOG00000024000	Cd22	CD22 molecule	1	0.0226055	1.44621	1	1	0.0524913	-0.640419	0	0
120	ENSRNOG00000036728	Cd300lb	CD300 molecule-like family member b	1	0.0256265	3.21213	1	1	0.0566635	-1.52271	0	0
121	ENSRNOG00000042825	Cd300le	Cd300 molecule-like family member E	1	0.0441214	2.28326	1	1	0.127027	-0.510703	0	0
122	ENSRNOG00000037331	Cd33	CD33 molecule	1	0.0235795	3.4368	1	1	0.071593	-1.17246	0	0
123	ENSRNOG00000007650	Cd63	Cd63 molecule	1	0.000212951	1.3467	1	1	0.0697739	-0.350611	0	0
124	ENSRNOG00000000047	Cd82	Cd82 molecule	1	0.00710682	1.90438	1	1	0.0322523	-0.562341	0	0
125	ENSRNOG00000028415	Cdc20	cell division cycle 20	1	0.0369008	2.80883	1	1	0.0671437	-2.14872	0	0
126	ENSRNOG00000060538	Cdc42se1	CDC42 small effector 1	1	0.001988	1.10964	1	1	0.0687244	-0.845939	0	0
127	ENSRNOG00000000632	Cdk1	cyclin-dependent kinase 1	1	0.0424234	2.82787	1	1	0.102953	-1.68527	0	0
128	ENSRNOG00000025602	Cdk4	cyclin-dependent kinase 4	1	0.00398635	1.19956	1	1	0.0769503	-0.659094	0	0
129	ENSRNOG00000022261	Cenpu	centromere protein U	1	0.0429424	2.48683	1	1	0.0676085	-1.64638	0	0
130	ENSRNOG00000026604	Cercam	cerebral endothelial cell adhesion molecule	1	0.0159777	1.36597	1	1	0.114409	-0.64367	0	0
131	ENSRNOG00000019141	Ch25h	cholesterol 25-hydroxylase	1	0.00926502	2.06459	1	1	0.257804	-0.110986	0	0
132	ENSRNOG00000060248	Chchd6	coiled-coil-helix-coiled-coil-helix domain containing 6	1	0.0215124	1.98646	1	1	0.0869412	-1.55054	0	0
133	ENSRNOG00000004014	Chmp6	charged multivesicular body protein 6	1	0.0212003	0.659408	1	1	0.142818	-0.573463	0	0
134	ENSRNOG00000008885	Chst11	carbohydrate sulfotransferase 11	1	0.0173025	0.807654	1	1	0.117414	-0.364722	0	0
135	ENSRNOG00000001252	Chst12	carbohydrate sulfotransferase 12	1	0.0168806	1.73962	1	1	0.084618	-0.56802	0	0
136	ENSRNOG00000047734	Chst2	carbohydrate sulfotransferase 2	1	0.0151478	0.984512	1	1	0.0641754	-0.728145	0	0
137	ENSRNOG00000047246	Chtf8	chromosome transmission fidelity factor 8	1	0.0327027	0.854177	1	1	0.0425313	-0.555018	0	0
138	ENSRNOG00000012638	Ciao1	cytosolic iron-sulfur assembly component 1	1	0.0112813	0.622572	1	1	0.0385186	-0.391778	0	0
139	ENSRNOG00000033498	Cib1	calcium and integrin binding 1	1	0.0137119	1.80418	1	1	0.102753	-0.528763	0	0
140	ENSRNOG00000002659	Ciita	class II, major histocompatibility complex, transactivator	1	0.0345677	1.15982	1	1	0.174765	-0.497416	0	0
141	ENSRNOG00000018715	Clec10a	C-type lectin domain containing 10A	1	0.0232854	1.34727	1	1	0.019413	0.509611	0	0
142	ENSRNOG00000030012	Clec4a2	C-type lectin domain family 4, member A2	1	0.0160451	3.11368	1	1	0.283929	-0.69742	0	0
143	ENSRNOG00000010018	Clec4a3	C-type lectin domain family 4, member A3	1	0.0451494	2.07052	1	1	0.469647	0.0587584	0	0
144	ENSRNOG00000010181	Clec4d	C-type lectin domain family 4, member D	1	0.0194531	2.83631	1	1	0.444592	0.170015	0	0
145	ENSRNOG00000007164	Cln6	CLN6, transmembrane ER protein	1	0.016379	0.691718	1	1	0.105079	-0.507401	0	0
146	ENSRNOG00000012565	Cln8	CLN8, transmembrane ER and ERGIC protein	1	0.0453315	0.693996	1	1	0.0828392	-0.478833	0	0
147	ENSRNOG00000014635	Clta	clathrin, light chain A	1	0.0102467	1.06734	1	1	0.165887	-0.37319	0	0
148	ENSRNOG00000013178	Cmip	c-Maf-inducing protein	1	0.0218037	0.704868	1	1	0.411565	-0.0794231	0	0
149	ENSRNOG00000027739	Cndp1	carnosine dipeptidase 1	1	0.0326208	1.46162	1	1	0.391342	0.0679442	0	0
150	ENSRNOG00000027736	Cnn1	calponin 1	1	0.0366238	3.16301	1	1	0.0572263	-1.96649	0	0
151	ENSRNOG00000043044	Cnn2	calponin 2	1	0.0173782	1.81467	1	1	0.0572547	-0.909912	0	0
152	ENSRNOG00000053234	Cnot3	CCR4-NOT transcription complex, subunit 3	1	0.0346669	0.729038	1	1	0.0707527	-0.558655	0	0
153	ENSRNOG00000017496	Cnp	2',3'-cyclic nucleotide 3' phosphodiesterase	1	0.0276988	1.25971	1	1	0.313205	-0.129105	0	0
154	ENSRNOG00000003549	Cnpy2	canopy FGF signaling regulator 2	1	0.0150638	0.60873	1	1	0.241269	0.0645022	0	0
155	ENSRNOG00000008270	Cntrob	centrobin, centriole duplication and spindle assembly protein	1	0.0357459	1.07246	1	1	0.0858192	-0.950344	0	0
156	ENSRNOG00000002795	Cog1	component of oligomeric golgi complex 1	1	0.00611599	0.763355	1	1	0.0877048	-0.735417	0	0
157	ENSRNOG00000001229	Col18a1	collagen type XVIII alpha 1 chain	1	0.00865995	2.15973	1	1	0.0565122	-0.999517	0	0
158	ENSRNOG00000001249	Col6a1	collagen type VI alpha 1 chain	1	0.0378044	1.26772	1	1	0.110295	-0.877583	0	0
159	ENSRNOG00000039668	Col8a1	collagen type VIII alpha 1 chain	1	0.0252523	2.11562	1	1	0.0731628	-0.85123	0	0
160	ENSRNOG00000023317	Colgalt1	collagen beta(1-O)galactosyltransferase 1	1	0.0327739	0.751981	1	1	0.0472269	-0.414798	0	0
161	ENSRNOG00000019615	Colq	collagen like tail subunit of asymmetric acetylcholinesterase	1	0.0414217	0.945274	1	1	0.345448	-0.212194	0	0
162	ENSRNOG00000004755	Commd9	COMM domain containing 9	1	0.023955	1.66149	1	1	0.109971	-0.702358	0	0
163	ENSRNOG00000013968	Comtd1	catechol-O-methyltransferase domain containing 1	1	0.01037	0.812761	1	1	0.155187	-0.152468	0	0
164	ENSRNOG00000020178	Cope	coatomer protein complex, subunit epsilon	1	0.00943687	1.63639	1	1	0.1257	-1.02812	0	0
165	ENSRNOG00000021828	Coro1b	coronin 1B	1	0.0106835	1.26306	1	1	0.0829019	-0.565513	0	0
166	ENSRNOG00000000697	Coro1c	coronin 1C	1	0.0224122	1.0571	1	1	0.0616199	-0.626446	0	0
167	ENSRNOG00000004146	Coro7	coronin 7	1	0.0294016	1.66063	1	1	0.0824077	-1.1204	0	0
168	ENSRNOG00000038616	Cox6b2	cytochrome c oxidase subunit 6B2	1	0.0215518	0.610455	1	1	0.293912	-0.175964	0	0
169	ENSRNOG00000030705	Cpsf1	cleavage and polyadenylation specific factor 1	1	0.0307103	0.754962	1	1	0.121546	-1.04065	0	0
170	ENSRNOG00000000985	Cpsf4	cleavage and polyadenylation specific factor 4	1	0.0265346	0.771366	1	1	0.147162	-0.486426	0	0
171	ENSRNOG00000026163	Cpt1c	carnitine palmitoyltransferase 1c	1	0.0395869	0.668722	1	1	0.128789	-0.607407	0	0
172	ENSRNOG00000021220	Cpxm1	carboxypeptidase X (M14 family), member 1	1	0.0389788	0.95397	1	1	0.106053	-0.4794	0	0
173	ENSRNOG00000004659	Creld2	cysteine-rich with EGF-like domains 2	1	0.0287834	1.47236	1	1	0.0595923	-0.778213	0	0
174	ENSRNOG00000008334	Crocc	ciliary rootlet coiled-coil, rootletin	1	0.0428206	0.973202	1	1	0.0619681	-0.566794	0	0
175	ENSRNOG00000022421	Crtc1	CREB regulated transcription coactivator 1	1	0.0035963	0.860894	1	1	0.0737084	-0.535553	0	0
176	ENSRNOG00000011975	Crtc3	CREB regulated transcription coactivator 3	1	0.00994676	0.977304	1	1	0.142209	-0.789794	0	0
177	ENSRNOG00000018659	Csf1	colony stimulating factor 1	1	0.0272962	0.777345	1	1	0.064562	-0.303933	0	0
178	ENSRNOG00000018414	Csf1r	colony stimulating factor 1 receptor	1	0.0293263	1.66321	1	1	0.185662	-0.374447	0	0
179	ENSRNOG00000000187	Csf2rb	colony stimulating factor 2 receptor beta common subunit	1	0.0218639	1.97648	1	1	0.498705	-0.000973012	0	0
180	ENSRNOG00000008759	Csf3r	colony stimulating factor 3 receptor	1	0.0414715	3.25802	1	1	0.0844829	-1.14144	0	0
181	ENSRNOG00000019374	Csk	C-terminal Src kinase	1	0.00257458	1.58843	1	1	0.0617262	-1.00565	0	0
182	ENSRNOG00000003772	Csrp2	cysteine and glycine-rich protein 2	1	0.0406935	1.76122	1	1	0.446979	-0.0597007	0	0
183	ENSRNOG00000006767	Cst7	cystatin F	1	0.00570678	1.50261	1	1	0.0957453	-0.624905	0	0
184	ENSRNOG00000001201	Cstb	cystatin B	1	0.042873	0.768168	1	1	0.26398	-0.230013	0	0
185	ENSRNOG00000005357	Ctc1	CST telomere replication complex component 1	1	0.00117454	0.623438	1	1	0.0657062	-0.588401	0	0
186	ENSRNOG00000054129	Ctla4	cytotoxic T-lymphocyte-associated protein 4	1	0.0285342	0.84699	1	1	0.191656	-0.128893	0	0
187	ENSRNOG00000012021	Ctnnbl1	catenin, beta like 1	1	0.0181056	0.981918	1	1	0.0854831	-0.615583	0	0
188	ENSRNOG00000010331	Ctsb	cathepsin B	1	0.0391467	1.33407	1	1	0.0617521	-0.688302	0	0
189	ENSRNOG00000021155	Ctsk	cathepsin K	1	0.000381353	1.42458	1	1	0.265653	-0.172264	0	0
190	ENSRNOG00000050697	Ctsz	cathepsin Z	1	0.0225509	2.76987	1	1	0.0637008	-1.03949	0	0
191	ENSRNOG00000020743	Cyp2s1	cytochrome P450, family 2, subfamily s, polypeptide 1	1	0.0223256	0.901297	1	1	0.0467708	-0.515597	0	0
192	ENSRNOG00000007679	Cyth4	cytohesin 4	1	0.0224407	1.82145	1	1	0.0592345	-0.700075	0	0
193	ENSRNOG00000053945	Daam2	dishevelled associated activator of morphogenesis 2	1	0.00189835	0.658478	1	1	0.07866	-0.962441	0	0
194	ENSRNOG00000009090	Dad1	defender against cell death 1	1	0.00927398	1.26217	1	1	0.0343191	-0.47279	0	0
195	ENSRNOG00000027264	Dagla	diacylglycerol lipase, alpha	1	0.00592166	1.65752	1	1	0.101757	-0.756342	0	0
196	ENSRNOG00000001079	Daglb	diacylglycerol lipase, beta	1	0.0227852	1.20387	1	1	0.071378	-0.81514	0	0
197	ENSRNOG00000010747	Dap	death-associated protein	1	0.0217522	0.859415	1	1	0.143692	-0.25764	0	0
198	ENSRNOG00000012378	Dbnl	drebrin-like	1	0.0171128	1.13156	1	1	0.128034	-0.768107	0	0
199	ENSRNOG00000021682	Dcakd	dephospho-CoA kinase domain containing	1	0.024213	1.14858	1	1	0.0977546	-1.17277	0	0
200	ENSRNOG00000057078	Ddit4	DNA-damage-inducible transcript 4	1	0.0363349	0.718026	1	1	0.211362	0.83803	0	0
201	ENSRNOG00000015079	Ddost	dolichyl-diphosphooligosaccharide--protein glycosyltransferase non-catalytic subunit	1	0.000812909	1.17167	1	1	0.0594939	-0.783171	0	0
202	ENSRNOG00000060154	Ddx23	DEAD-box helicase 23	1	0.0174311	0.928031	1	1	0.19511	-0.503335	0	0
203	ENSRNOG00000013040	Ddx31	DEAD-box helicase 31	1	0.0209754	0.698479	1	1	0.0554645	-0.870607	0	0
204	ENSRNOG00000012771	Ddx41	DEAD-box helicase 41	1	0.0143529	1.77169	1	1	0.153024	-0.503255	0	0
205	ENSRNOG00000004670	Ddx56	DEAD-box helicase 56	1	0.0427531	0.922234	1	1	0.0848457	-1.064	0	0
206	ENSRNOG00000003779	Dedd	death effector domain-containing	1	0.0182385	0.797806	1	1	0.185051	-0.514117	0	0
207	ENSRNOG00000000502	Def6	DEF6 guanine nucleotide exchange factor	1	0.0322441	0.800956	1	1	0.0594018	-0.668863	0	0
208	ENSRNOG00000029866	Dennd6b	DENN domain containing 6B	1	0.00733908	1.20894	1	1	0.137245	-1.00945	0	0
209	ENSRNOG00000019810	Des	desmin	1	0.0399971	1.09703	1	1	0.133539	-0.963008	0	0
210	ENSRNOG00000061814	Dgcr2	DiGeorge syndrome critical region gene 2	1	0.030799	0.827961	1	1	0.25592	-0.271852	0	0
211	ENSRNOG00000006787	Dhcr24	24-dehydrocholesterol reductase	1	0.0182267	1.84186	1	1	0.0524327	-1.69588	0	0
212	ENSRNOG00000005360	Dhrs7b	dehydrogenase/reductase 7B	1	0.0236218	0.852123	1	1	0.0116392	-0.386894	0	0
213	ENSRNOG00000043212	Dip2a	disco-interacting protein 2 homolog A	1	0.0240465	0.834206	1	1	0.0703765	-0.526195	0	0
214	ENSRNOG00000005783	Dlg5	discs large MAGUK scaffold protein 5	1	0.013013	0.763894	1	1	0.144981	-0.655689	0	0
215	ENSRNOG00000030408	Dnajb12	DnaJ heat shock protein family (Hsp40) member B12	1	0.0326935	0.757709	1	1	0.0892441	-0.546896	0	0
216	ENSRNOG00000007649	Dnm2	dynamin 2	1	0.0252396	0.70029	1	1	0.147013	-0.724198	0	0
217	ENSRNOG00000018397	Dnph1	2'-deoxynucleoside 5'-phosphate N-hydrolase 1	1	0.0038087	1.7857	1	1	0.114881	-0.978874	0	0
218	ENSRNOG00000017663	Dolpp1	dolichyldiphosphatase 1	1	0.0160153	1.19015	1	1	0.0503731	-0.706869	0	0
219	ENSRNOG00000017241	Dpcd	deleted in primary ciliary dyskinesia	1	0.0110672	0.642061	1	1	0.133096	-0.166711	0	0
220	ENSRNOG00000049110	Dpm2	dolichyl-phosphate mannosyltransferase subunit 2, regulatory	1	0.00914447	2.33024	1	1	0.0566014	-1.15332	0	0
221	ENSRNOG00000031485	Dpp3	dipeptidylpeptidase 3	1	0.0256789	1.32769	1	1	0.115234	-0.548529	0	0
222	ENSRNOG00000012640	Dpp7	dipeptidylpeptidase 7	1	0.00452893	1.67121	1	1	0.0794165	-0.662054	0	0
223	ENSRNOG00000001681	Dscr3	DSCR3 arrestin fold containing	1	0.0369533	0.600094	1	1	0.302632	-0.0566309	0	0
224	ENSRNOG00000001432	Dtx2	deltex E3 ubiquitin ligase 2	1	0.0271311	1.39172	1	1	0.264634	-0.402487	0	0
225	ENSRNOG00000018904	Dtymk	deoxythymidylate kinase	1	0.0342221	0.978581	1	1	0.057714	-0.508263	0	0
226	ENSRNOG00000018005	Duoxa1	dual oxidase maturation factor 1	1	5.02034e-05	1.43159	1	1	0.172697	-0.508994	0	0
227	ENSRNOG00000030091	Dusp14	dual specificity phosphatase 14	1	0.0350675	0.912379	1	1	0.065958	-0.761074	0	0
228	ENSRNOG00000011222	Dynll1	dynein light chain LC8-type 1	1	0.0240854	0.620927	1	1	0.0613249	-0.290975	0	0
229	ENSRNOG00000018207	Dynlt1	dynein light chain Tctex-type 1	1	0.00313661	1.40836	1	1	0.211132	-0.208058	0	0
230	ENSRNOG00000004870	Dyrk3	dual specificity tyrosine phosphorylation regulated kinase 3	1	0.00159492	1.02459	1	1	0.0738626	-0.733791	0	0
231	ENSRNOG00000015708	E2f4	E2F transcription factor 4	1	0.0126929	0.805574	1	1	0.0914022	-0.666055	0	0
232	ENSRNOG00000014241	Ece1	endothelin converting enzyme 1	1	0.0497904	0.604819	1	1	0.32592	0.22467	0	0
233	ENSRNOG00000024025	Edc4	enhancer of mRNA decapping 4	1	0.0478367	0.984279	1	1	0.129902	-0.836476	0	0
234	ENSRNOG00000009439	Eef1a1	eukaryotic translation elongation factor 1 alpha 1	1	0.00694697	0.865922	1	1	0.395063	-0.0356393	0	0
235	ENSRNOG00000024186	Eef1b2	eukaryotic translation elongation factor 1 beta 2	1	0.0371788	0.746724	1	1	0.431179	0.0435194	0	0
236	ENSRNOG00000021638	Eef1d	eukaryotic translation elongation factor 1 delta	1	0.00409103	1.66633	1	1	0.0831063	-0.781657	0	0
237	ENSRNOG00000020266	Eef2	eukaryotic translation elongation factor 2	1	0.0218912	1.36412	1	1	0.181851	-0.691291	0	0
238	ENSRNOG00000012954	Eefsec	eukaryotic elongation factor, selenocysteine-tRNA-specific	1	0.022371	1.29844	1	1	0.0670634	-1.13054	0	0
239	ENSRNOG00000020588	Efna4	ephrin A4	1	0.0298756	0.687988	1	1	0.12108	-0.264806	0	0
240	ENSRNOG00000002818	Eftud2	elongation factor Tu GTP binding domain containing 2	1	0.0130239	0.760224	1	1	0.0997186	-0.567168	0	0
241	ENSRNOG00000001039	Eif2b1	eukaryotic translation initiation factor 2B subunit alpha	1	0.0113383	0.795039	1	1	0.0160977	-0.466123	0	0
242	ENSRNOG00000006467	Eif2b2	eukaryotic translation initiation factor 2B subunit beta	1	0.00601062	1.25879	1	1	0.0669767	-0.948354	0	0
243	ENSRNOG00000005804	Eif3d	eukaryotic translation initiation factor 3, subunit D	1	0.0139241	0.767766	1	1	0.0992796	-0.626088	0	0
244	ENSRNOG00000020619	Eif3g	eukaryotic translation initiation factor 3, subunit G	1	0.0484819	0.777373	1	1	0.141974	-0.497695	0	0
245	ENSRNOG00000020495	Eif3k	eukaryotic translation initiation factor 3, subunit K	1	0.0111056	1.21078	1	1	0.141394	-0.506066	0	0
246	ENSRNOG00000016478	Eif5a	eukaryotic translation initiation factor 5A	1	0.014399	0.856635	1	1	0.0836664	-0.557589	0	0
247	ENSRNOG00000049497	Eif6	eukaryotic translation initiation factor 6	1	0.0399039	1.40949	1	1	0.130211	-0.755115	0	0
248	ENSRNOG00000009285	Eipr1	EARP complex and GARP complex interacting protein 1	1	0.00442687	1.26616	1	1	0.0680031	-0.499818	0	0
249	ENSRNOG00000014284	Elof1	elongation factor 1 homolog	1	0.00741039	1.05792	1	1	0.0723927	-0.753762	0	0
250	ENSRNOG00000060329	Emb	embigin	1	0.0429842	2.8773	1	1	0.12368	-1.68305	0	0
251	ENSRNOG00000019532	Emc10	ER membrane protein complex subunit 10	1	0.0297919	1.46601	1	1	0.135283	-0.997893	0	0
252	ENSRNOG00000017654	Emc8	ER membrane protein complex subunit 8	1	0.0376135	0.876244	1	1	0.0441818	-0.496403	0	0
253	ENSRNOG00000012828	Emg1	EMG1 N1-specific pseudouridine methyltransferase	1	0.000918557	0.675774	1	1	0.0454964	-0.251834	0	0
254	ENSRNOG00000008246	Emilin1	elastin microfibril interfacer 1	1	0.0325299	3.45342	1	1	0.124743	-1.67829	0	0
255	ENSRNOG00000014837	Emilin2	elastin microfibril interfacer 2	1	0.00908186	1.04431	1	1	0.0524187	0.544897	0	0
256	ENSRNOG00000030127	Eml2	echinoderm microtubule associated protein like 2	1	0.0268679	0.981133	1	1	0.124565	-0.612265	0	0
257	ENSRNOG00000019873	Eml3	echinoderm microtubule associated protein like 3	1	0.00416744	0.850061	1	1	0.0765957	-0.840648	0	0
258	ENSRNOG00000021104	Emp3	epithelial membrane protein 3	1	0.0151445	2.67137	1	1	0.0727737	-1.10446	0	0
259	ENSRNOG00000017895	Eno1	enolase 1	1	0.0270241	1.44151	1	1	0.0764878	-1.05934	0	0
260	ENSRNOG00000013791	Enpp3	ectonucleotide pyrophosphatase/phosphodiesterase 3	1	0.0247427	0.805006	1	1	0.461856	-0.032669	0	0
261	ENSRNOG00000004964	Erbb3	erb-b2 receptor tyrosine kinase 3	1	0.0451839	0.671996	1	1	0.138413	-0.538795	0	0
262	ENSRNOG00000008781	Erg28	ergosterol biosynthesis 28 homolog	1	0.041046	0.900512	1	1	0.300511	-0.0978351	0	0
263	ENSRNOG00000003508	Ergic1	endoplasmic reticulum-golgi intermediate compartment 1	1	0.0379412	1.15838	1	1	0.275534	-0.36214	0	0
264	ENSRNOG00000031085	Ergic3	ERGIC and golgi 3	1	0.00998497	1.30577	1	1	0.120692	-0.547218	0	0
265	ENSRNOG00000010259	Esrrb	estrogen-related receptor beta	1	0.0256591	0.977432	1	1	0.195925	-0.733495	0	0
266	ENSRNOG00000019982	Ethe1	ETHE1, persulfide dioxygenase	1	0.0307742	1.22205	1	1	0.058169	-0.61797	0	0
267	ENSRNOG00000024818	Eva1b	eva-1 homolog B	1	0.035254	0.736065	1	1	0.0303372	-0.457153	0	0
268	ENSRNOG00000060337	Exosc7	exosome component 7	1	0.0157141	1.16586	1	1	0.0374465	-0.301325	0	0
269	ENSRNOG00000008944	Ext2	exostosin glycosyltransferase 2	1	0.0085732	1.02389	1	1	0.0506764	-0.44473	0	0
270	ENSRNOG00000022393	Faap24	Fanconi anemia core complex associated protein 24	1	0.0191667	0.8148	1	1	0.0497751	-0.300702	0	0
271	ENSRNOG00000020480	Fads1	fatty acid desaturase 1	1	0.0318553	0.714238	1	1	0.0891057	-0.251783	0	0
272	ENSRNOG00000020385	Fads3	fatty acid desaturase 3	1	0.0408855	1.04482	1	1	0.104806	-1.1494	0	0
273	ENSRNOG00000013223	Fah	fumarylacetoacetate hydrolase	1	0.00996138	1.9196	1	1	0.0590719	-0.280936	0	0
274	ENSRNOG00000050946	Fam110a	family with sequence similarity 110, member A	1	0.00722447	1.4073	1	1	0.0556071	-1.17151	0	0
275	ENSRNOG00000049425	Fam167b	family with sequence similarity 167, member B	1	0.0210438	0.886645	1	1	0.0741676	-0.87969	0	0
276	ENSRNOG00000039528	Fam32a	family with sequence similarity 32, member A	1	0.0305253	0.67669	1	1	0.116702	-0.267775	0	0
277	ENSRNOG00000022582	Fam58b	family with sequence similarity 58, member B	1	0.000604924	0.690128	1	1	0.293691	-0.243675	0	0
278	ENSRNOG00000003149	Farsa	phenylalanyl-tRNA synthetase, alpha subunit	1	0.0291577	1.44989	1	1	0.0652583	-0.890265	0	0
279	ENSRNOG00000008577	Fbf1	Fas binding factor 1	1	0.0428897	0.874208	1	1	0.115328	-0.945332	0	0
280	ENSRNOG00000007338	Fbln2	fibulin 2	1	0.00650645	2.27655	1	1	0.0923475	-0.513082	0	0
281	ENSRNOG00000007302	Fbn1	fibrillin 1	1	0.0391694	1.52637	1	1	0.103189	-0.587021	0	0
282	ENSRNOG00000017597	Fbp1	fructose-bisphosphatase 1	1	0.0282571	0.753155	1	1	0.195166	0.183413	0	0
283	ENSRNOG00000025497	Fbxl6	F-box and leucine-rich repeat protein 6	1	0.00931729	1.99031	1	1	0.0787841	-1.09942	0	0
284	ENSRNOG00000046211	Fbxw4	F-box and WD repeat domain containing 4	1	0.043023	0.934007	1	1	0.0535149	-0.789039	0	0
285	ENSRNOG00000024159	Fcer1g	Fc fragment of IgE receptor Ig	1	0.0235129	1.70981	1	1	0.276102	-0.269972	0	0
286	ENSRNOG00000021199	Fcgr1a	Fc fragment of IgG receptor Ia	1	0.0148122	2.19704	1	1	0.365548	-0.123281	0	0
287	ENSRNOG00000046663	Fcgr2a	Fc fragment of IgG, low affinity IIa, receptor	1	0.0122761	3.95275	1	1	0.0501028	-1.27501	0	0
288	ENSRNOG00000046452	Fcgr2b	Fc fragment of IgG receptor IIb	1	0.013297	2.40874	1	1	0.445684	0.188781	0	0
289	ENSRNOG00000003136	Fcrla	Fc receptor-like A	1	0.0109965	1.41718	1	1	0.0644171	-0.91247	0	0
290	ENSRNOG00000011683	Fes	FES proto-oncogene, tyrosine kinase	1	0.000547135	1.61227	1	1	0.0545614	-1.34178	0	0
291	ENSRNOG00000000528	Fgd2	FYVE, RhoGEF and PH domain containing 2	1	0.000297359	1.7659	1	1	0.0372412	-0.321531	0	0
292	ENSRNOG00000054625	Fhod1	formin homology 2 domain containing 1	1	0.0228308	1.22398	1	1	0.0751262	-1.53513	0	0
293	ENSRNOG00000004699	Fibin	fin bud initiation factor homolog (zebrafish)	1	0.023414	1.38497	1	1	0.059227	-0.543086	0	0
294	ENSRNOG00000021153	Fkbp2	FK506 binding protein 2	1	0.00956113	1.70828	1	1	0.0969251	-0.791242	0	0
295	ENSRNOG00000014288	Fn1	fibronectin 1	1	0.0382273	2.54378	1	1	0.327751	-0.465055	0	0
296	ENSRNOG00000019890	Folr2	folate receptor beta	1	0.00812372	2.62183	1	1	0.0681189	-0.440195	0	0
297	ENSRNOG00000047446	Foxc2	forkhead box C2	1	0.0152664	1.46697	1	1	0.0338284	-0.549154	0	0
298	ENSRNOG00000020843	Ftl1	ferritin light chain 1	1	0.00266257	2.97671	1	1	0.0505297	-1.53122	0	0
299	ENSRNOG00000009325	Fuca1	alpha-L-fucosidase 1	1	0.0041582	1.55514	1	1	0.0651321	-0.393827	0	0
300	ENSRNOG00000016469	Fxyd2	FXYD domain-containing ion transport regulator 2	1	0.0352708	1.88472	1	1	0.245579	-0.359564	0	0
301	ENSRNOG00000004169	Fzr1	fizzy and cell division cycle 20 related 1	1	0.039541	2.16267	1	1	0.0687371	-1.17685	0	0
302	ENSRNOG00000021105	Gabpb2	GA binding protein transcription factor, beta subunit 2	1	0.0271996	0.631582	1	1	0.343996	0.0622712	0	0
303	ENSRNOG00000019822	Gadd45b	growth arrest and DNA-damage-inducible, beta	1	0.00808137	1.1052	1	1	0.112752	-0.591054	0	0
304	ENSRNOG00000004589	Galnt16	polypeptide N-acetylgalactosaminyltransferase 16	1	0.0444444	0.970239	1	1	0.132666	-0.0580984	0	0
305	ENSRNOG00000001528	Gap43	growth associated protein 43	1	0.0414082	1.15835	1	1	0.220721	0.221572	0	0
306	ENSRNOG00000026989	Gapt	Grb2-binding adaptor protein, transmembrane	1	0.0432374	0.592019	1	1	0.031045	0.448647	0	0
307	ENSRNOG00000049361	Gas7	growth arrest specific 7	1	0.0440283	0.85771	1	1	0.0526105	0.430174	0	0
308	ENSRNOG00000007810	Gdf6	growth differentiation factor 6	1	0.00325702	1.78981	1	1	0.146421	-1.01961	0	0
309	ENSRNOG00000049772	Gemin7	gem (nuclear organelle) associated protein 7	1	0.0477495	1.38513	1	1	0.160891	-0.575714	0	0
310	ENSRNOG00000013370	Gfer	growth factor, augmenter of liver regeneration	1	0.0223025	0.789131	1	1	0.0365967	-0.480978	0	0
311	ENSRNOG00000018906	Ghdc	GH3 domain containing	1	0.00799766	1.64912	1	1	0.15166	-0.866665	0	0
312	ENSRNOG00000003864	Gipc1	GIPC PDZ domain containing family, member 1	1	0.00185353	0.997858	1	1	0.0587103	-0.988953	0	0
313	ENSRNOG00000011513	Gla	galactosidase, alpha	1	0.0351645	0.655849	1	1	0.386999	-0.0819777	0	0
314	ENSRNOG00000026644	Glipr1	GLI pathogenesis-related 1	1	0.0345026	1.88587	1	1	0.303301	-0.370806	0	0
315	ENSRNOG00000014838	Glipr2	GLI pathogenesis-related 2	1	0.0470696	1.42665	1	1	0.147922	-0.223045	0	0
316	ENSRNOG00000012183	Glrx	glutaredoxin	1	0.0423822	0.901583	1	1	0.337942	-0.159003	0	0
317	ENSRNOG00000001192	Gltp	glycolipid transfer protein	1	0.00894131	0.86517	1	1	0.193245	-0.272116	0	0
318	ENSRNOG00000019838	Gmfg	glia maturation factor, gamma	1	0.0303554	1.47807	1	1	0.302307	-0.160759	0	0
319	ENSRNOG00000018782	Gmnn	geminin, DNA replication inhibitor	1	0.0450638	2.26056	1	1	0.228779	-0.783328	0	0
320	ENSRNOG00000005378	Gna15	G protein subunit alpha 15	1	0.0447111	1.33731	1	1	0.091147	-0.735765	0	0
321	ENSRNOG00000016592	Gnai2	G protein subunit alpha i2	1	0.0119186	0.715155	1	1	0.209765	-0.353	0	0
322	ENSRNOG00000019570	Gng3	G protein subunit gamma 3	1	0.0352871	0.661964	1	1	0.154035	-0.396121	0	0
323	ENSRNOG00000029280	Gpaa1	glycosylphosphatidylinositol anchor attachment 1	1	0.0358454	1.33128	1	1	0.126309	-1.15863	0	0
324	ENSRNOG00000004941	Gpn1	GPN-loop GTPase 1	1	0.0118091	0.729842	1	1	0.0366632	-0.476357	0	0
325	ENSRNOG00000046128	Gpr108	G protein-coupled receptor 108	1	0.024982	1.09575	1	1	0.143544	-0.555103	0	0
326	ENSRNOG00000005971	Gpr176	G protein-coupled receptor 176	1	0.00285939	1.17463	1	1	0.0552461	-0.848758	0	0
327	ENSRNOG00000012628	Gpr18	G protein-coupled receptor 18	1	0.0384662	0.830006	1	1	0.422238	-0.0805931	0	0
328	ENSRNOG00000021586	Gpr39	G protein-coupled receptor 39	1	0.0294418	2.52339	1	1	0.0877597	-0.939782	0	0
329	ENSRNOG00000000095	Gpr89b	G protein-coupled receptor 89B	1	0.0434101	0.619142	1	1	0.0480454	-0.380101	0	0
330	ENSRNOG00000008412	Gprc5a	G protein-coupled receptor, class C, group 5, member A	1	0.0240721	1.56183	1	1	0.459866	-0.0808495	0	0
331	ENSRNOG00000046698	Gps1	G protein pathway suppressor 1	1	0.0297803	1.12127	1	1	0.139363	-0.620249	0	0
332	ENSRNOG00000009751	Gpx7	glutathione peroxidase 7	1	0.00532556	1.81124	1	1	0.0476926	-0.571314	0	0
333	ENSRNOG00000021106	Gramd1a	GRAM domain containing 1A	1	0.0308535	0.715468	1	1	0.0563352	-0.887479	0	0
334	ENSRNOG00000029941	Grina	glutamate ionotropic receptor NMDA type subunit associated protein 1	1	0.0498313	1.58966	1	1	0.143857	-0.790752	0	0
335	ENSRNOG00000018985	Grk2	G protein-coupled receptor kinase 2	1	0.0197541	0.672342	1	1	0.17238	-0.376858	0	0
336	ENSRNOG00000014615	Grk6	G protein-coupled receptor kinase 6	1	0.0115327	0.936601	1	1	0.180689	-0.308982	0	0
337	ENSRNOG00000021031	Grn	granulin precursor	1	0.0212947	1.59929	1	1	0.0570403	-0.907788	0	0
338	ENSRNOG00000021058	Grwd1	glutamate-rich WD repeat containing 1	1	0.0452035	0.943947	1	1	0.109857	-0.72275	0	0
339	ENSRNOG00000029726	Gstm1	glutathione S-transferase mu 1	1	0.0475991	0.958518	1	1	0.425799	0.0518832	0	0
340	ENSRNOG00000049771	Gstt1	glutathione S-transferase theta 1	1	0.0481443	1.226	1	1	0.229027	-0.380055	0	0
341	ENSRNOG00000047134	Gtf2f1	general transcription factor IIF subunit 1	1	0.0171094	1.3859	1	1	0.0744711	-0.916618	0	0
342	ENSRNOG00000050016	Gtf3a	general transcription factor III A	1	0.0172383	1.02302	1	1	0.167149	-0.619291	0	0
343	ENSRNOG00000052275	H2afv	H2A histone family, member V	1	0.00684973	0.61334	1	1	0.453392	-0.0197021	0	0
344	ENSRNOG00000011523	H2afy	H2A histone family, member Y	1	0.00288325	0.945605	1	1	0.0345366	-0.570819	0	0
345	ENSRNOG00000010306	H2afz	H2A histone family, member Z	1	0.0345755	0.928491	1	1	0.222356	-0.379725	0	0
346	ENSRNOG00000010994	Has1	hyaluronan synthase 1	1	0.0447624	1.63392	1	1	0.476309	0.0554768	0	0
347	ENSRNOG00000004854	Has2	hyaluronan synthase 2	1	0.0176454	1.75808	1	1	0.463218	-0.0357216	0	0
348	ENSRNOG00000024266	Haus5	HAUS augmin-like complex, subunit 5	1	0.0310461	1.22029	1	1	0.0552162	-1.01108	0	0
349	ENSRNOG00000053510	Hcfc2	host cell factor C2	1	0.0186387	0.629306	1	1	0.0219217	-0.20887	0	0
350	ENSRNOG00000038881	Hcls1	hematopoietic cell specific Lyn substrate 1	1	0.032656	1.86801	1	1	0.105361	-0.652734	0	0
351	ENSRNOG00000000024	Hebp1	heme binding protein 1	1	0.0232664	1.52913	1	1	0.055219	-0.382399	0	0
352	ENSRNOG00000018363	Hectd3	HECT domain E3 ubiquitin protein ligase 3	1	0.00490559	0.659522	1	1	0.130486	-0.667821	0	0
353	ENSRNOG00000003464	Hid1	HID1 domain containing	1	0.0443163	1.2023	1	1	0.412366	-0.210671	0	0
354	ENSRNOG00000007738	Hm13	histocompatibility minor 13	1	0.0276461	1.13116	1	1	0.066378	-0.703588	0	0
355	ENSRNOG00000000488	Hmga1	high mobility group AT-hook 1	1	0.0477913	1.29953	1	1	0.08018	-0.892855	0	0
356	ENSRNOG00000033321	Hmgb2l1	high mobility group box 2-like 1	1	0.0068907	0.61767	1	1	0.235395	-0.31173	0	0
357	ENSRNOG00000020229	Homer3	homer scaffolding protein 3	1	0.0116906	0.937597	1	1	0.166971	-0.886614	0	0
358	ENSRNOG00000045838	Hps1	HPS1, biogenesis of lysosomal organelles complex 3 subunit 1	1	0.0262062	1.60778	1	1	0.0591865	-0.692171	0	0
359	ENSRNOG00000018433	Hps6	HPS6, biogenesis of lysosomal organelles complex 2 subunit 3	1	0.0369776	1.20358	1	1	0.086481	-1.05766	0	0
360	ENSRNOG00000006062	Hs1bp3	HCLS1 binding protein 3	1	0.00901703	0.860625	1	1	0.121493	-0.558172	0	0
361	ENSRNOG00000001193	Hsf2bp	heat shock transcription factor 2 binding protein	1	0.0377306	0.603784	1	1	0.0233849	-0.520096	0	0
362	ENSRNOG00000017625	Htr2b	5-hydroxytryptamine receptor 2B	1	0.0225462	2.42385	1	1	0.0668446	-1.1677	0	0
363	ENSRNOG00000022448	Htra2	HtrA serine peptidase 2	1	0.00534198	0.848392	1	1	0.121672	-0.49673	0	0
364	ENSRNOG00000010944	Hyou1	hypoxia up-regulated 1	1	0.043361	0.717696	1	1	0.11172	-0.572147	0	0
365	ENSRNOG00000060853	Iah1	isoamyl acetate-hydrolyzing esterase 1 homolog	1	0.0141615	0.682194	1	1	0.0676461	-0.110031	0	0
366	ENSRNOG00000014936	Ifitm2	interferon induced transmembrane protein 2	1	0.0207155	1.56291	1	1	0.472461	-0.0210185	0	0
367	ENSRNOG00000015078	Ifitm3	interferon induced transmembrane protein 3	1	0.0181851	0.71836	1	1	0.0575428	0.419753	0	0
368	ENSRNOG00000031346	Ift22	intraflagellar transport 22	1	0.0178002	1.54948	1	1	0.108989	-0.318405	0	0
369	ENSRNOG00000033496	Igdcc4	immunoglobulin superfamily, DCC subclass, member 4	1	0.0315988	0.957056	1	1	0.187375	-0.661254	0	0
370	ENSRNOG00000014997	Igf2r	insulin-like growth factor 2 receptor	1	0.0238229	0.643285	1	1	0.103591	-0.390292	0	0
371	ENSRNOG00000009204	Il17re	interleukin 17 receptor E	1	0.0152727	0.88435	1	1	0.132398	1.28256	0	0
372	ENSRNOG00000020150	Il18bp	interleukin 18 binding protein	1	0.0279721	0.864296	1	1	0.442087	-0.0498005	0	0
373	ENSRNOG00000004649	Il1b	interleukin 1 beta	1	0.020983	1.2487	1	1	0.367768	-0.255872	0	0
374	ENSRNOG00000014378	Il1r2	interleukin 1 receptor type 2	1	0.0165186	2.21153	1	1	0.178565	-0.351813	0	0
375	ENSRNOG00000014835	Il1rl1	interleukin 1 receptor-like 1	1	0.0307681	3.06128	1	1	0.230469	-1.15555	0	0
376	ENSRNOG00000023214	Il20rb	interleukin 20 receptor subunit beta	1	0.00809392	1.12225	1	1	0.0673349	-0.593012	0	0
377	ENSRNOG00000015441	Il4r	interleukin 4 receptor	1	0.0213711	1.85652	1	1	0.102557	-0.862041	0	0
378	ENSRNOG00000020032	Impdh1	inosine monophosphate dehydrogenase 1	1	0.000632508	0.818349	1	1	0.131858	-0.704532	0	0
379	ENSRNOG00000031965	Impdh2	inosine monophosphate dehydrogenase 2	1	0.0240604	0.930334	1	1	0.0485717	-0.441255	0	0
380	ENSRNOG00000060237	Inhbb	inhibin beta B subunit	1	0.0335196	1.08463	1	1	0.452038	0.0323153	0	0
381	ENSRNOG00000015153	Ints3	integrator complex subunit 3	1	0.0107463	0.640022	1	1	0.119155	-0.57533	0	0
382	ENSRNOG00000026005	Ints5	integrator complex subunit 5	1	0.0222467	0.986967	1	1	0.0790638	-0.864907	0	0
383	ENSRNOG00000019553	Ipo4	importin 4	1	0.00171781	1.89074	1	1	0.0869156	-1.44701	0	0
384	ENSRNOG00000014252	Irf2bp1	interferon regulatory factor 2 binding protein 1	1	0.046802	0.613814	1	1	0.0735393	-0.897211	0	0
385	ENSRNOG00000017869	Irf8	interferon regulatory factor 8	1	0.0359923	0.997907	1	1	0.11833	-0.341863	0	0
386	ENSRNOG00000010021	Isy1	ISY1 splicing factor homolog	1	0.0233703	0.90067	1	1	0.0342933	-0.402586	0	0
387	ENSRNOG00000057451	Itga5	integrin subunit alpha 5	1	0.0210101	1.33361	1	1	0.123623	-1.05847	0	0
388	ENSRNOG00000001224	Itgb2	integrin subunit beta 2	1	0.0314336	3.23526	1	1	0.150421	-1.20241	0	0
389	ENSRNOG00000008224	Jdp2	Jun dimerization protein 2	1	0.0173251	1.30867	1	1	0.0360328	-0.410949	0	0
390	ENSRNOG00000000250	Jmjd6	arginine demethylase and lysine hydroxylase	1	0.0088718	0.963761	1	1	0.014783	-0.553254	0	0
391	ENSRNOG00000014626	Katnb1	katanin regulatory subunit B1	1	0.0482607	1.41417	1	1	0.165148	-0.837514	0	0
392	ENSRNOG00000039544	Kcnd1	potassium voltage-gated channel subfamily D member 1	1	0.0372748	1.36382	1	1	0.103239	-0.763484	0	0
393	ENSRNOG00000021137	Kctd15	potassium channel tetramerization domain containing 15	1	0.0465986	1.2985	1	1	0.0553275	-0.60685	0	0
394	ENSRNOG00000000231	Kctd17	potassium channel tetramerization domain containing 17	1	0.0168823	0.899307	1	1	0.0552476	-0.598772	0	0
395	ENSRNOG00000020880	Klhl18	kelch-like family member 18	1	0.00752086	0.844176	1	1	0.126831	-0.688632	0	0
396	ENSRNOG00000001878	Klhl22	kelch-like family member 22	1	0.00880519	0.652938	1	1	0.150192	-0.352303	0	0
397	ENSRNOG00000001908	Klhl6	kelch-like family member 6	1	0.0178338	1.48638	1	1	0.114364	-0.506629	0	0
398	ENSRNOG00000051487	Kremen1	kringle containing transmembrane protein 1	1	0.0330129	0.913856	1	1	0.101515	-0.442559	0	0
399	ENSRNOG00000020542	Krtcap2	keratinocyte associated protein 2	1	0.00743176	0.724662	1	1	0.0187033	-0.438164	0	0
400	ENSRNOG00000011054	Laptm5	lysosomal protein transmembrane 5	1	0.0314727	1.69055	1	1	0.0525567	-0.839189	0	0
401	ENSRNOG00000021856	Lat2	linker for activation of T cells family, member 2	1	0.0385896	1.24011	1	1	0.0734288	-0.542847	0	0
402	ENSRNOG00000001250	Lfng	LFNG O-fucosylpeptide 3-beta-N-acetylglucosaminyltransferase	1	0.00788897	1.34263	1	1	0.122713	-0.853095	0	0
403	ENSRNOG00000009884	Lgals1	galectin 1	1	0.0172221	2.12729	1	1	0.0849777	-0.94082	0	0
404	ENSRNOG00000017097	Lhpp	phospholysine phosphohistidine inorganic pyrophosphate phosphatase	1	0.0158432	0.745856	1	1	0.241847	-0.627154	0	0
405	ENSRNOG00000046683	Lilrb3	leukocyte immunoglobulin like receptor B3	1	0.0218589	2.40373	1	1	0.0644743	-1.71277	0	0
406	ENSRNOG00000058422	Lilrb3b	leukocyte immunoglobulin-like receptor, subfamily B (with TM and ITIM domains), member 3B	1	0.0420723	1.70607	1	1	0.448445	-0.0848136	0	0
407	ENSRNOG00000027811	Lilrb4	leukocyte immunoglobulin like receptor B4	1	0.0216407	4.55094	1	1	0.137906	-2.01113	0	0
408	ENSRNOG00000025448	Limd2	LIM domain containing 2	1	0.00135342	1.98291	1	1	0.111536	-0.9163	0	0
409	ENSRNOG00000001470	Limk1	LIM domain kinase 1	1	0.0184463	0.702063	1	1	0.180864	-0.509377	0	0
410	ENSRNOG00000018694	Lipg	lipase G, endothelial type	1	0.0225391	1.24195	1	1	0.497813	0.00141888	0	0
411	ENSRNOG00000003948	Llgl1	LLGL1, scribble cell polarity complex component	1	0.0280568	1.33347	1	1	0.199625	-0.706717	0	0
412	ENSRNOG00000016161	Lman2	lectin, mannose-binding 2	1	0.022911	1.94694	1	1	0.0713831	-1.16084	0	0
413	ENSRNOG00000000230	Lmf1	lipase maturation factor 1	1	0.0436832	1.26439	1	1	0.13978	-0.971239	0	0
414	ENSRNOG00000030345	LOC100359951	ribosomal protein S20-like	1	0.0376184	0.857195	1	1	0.291747	-0.189322	0	0
415	ENSRNOG00000031506	LOC100360087	ferritin light chain 1-like	1	0.00561837	1.06768	1	1	0.0560921	-0.789033	0	0
416	ENSRNOG00000020093	LOC100360573	ribosomal protein S12-like	1	0.015183	1.0625	1	1	0.396839	0.0835518	0	0
417	ENSRNOG00000033152	LOC100360679	ribosomal protein S18-like	1	0.0308889	2.18943	1	1	0.0639537	-1.43485	0	0
418	ENSRNOG00000029512	LOC100361854	ribosomal protein S26-like	1	0.0449159	1.05246	1	1	0.4812	-0.00714782	0	0
419	ENSRNOG00000062272	LOC100361933	ribosomal protein S12-like	1	0.00521192	1.5104	1	1	0.052425	-0.6419	0	0
420	ENSRNOG00000018471	LOC100362339	ribosomal protein S19-like	1	0.0372863	1.04281	1	1	0.361808	-0.0750205	0	0
421	ENSRNOG00000021395	LOC100363452	ribosomal protein S8-like	1	0.00989918	1.15564	1	1	0.0435708	-0.361802	0	0
422	ENSRNOG00000045885	LOC100365810	40S ribosomal protein S17-like	1	0.00143425	0.939993	1	1	0.368401	-0.053698	0	0
423	ENSRNOG00000022426	LOC102546864	uncharacterized LOC102546864	1	0.000404662	1.64505	1	1	0.0575987	-0.948183	0	0
424	ENSRNOG00000059338	LOC102549714	uncharacterized LOC102549714	1	0.0337353	2.48409	1	1	0.159537	-0.831923	0	0
425	ENSRNOG00000046480	LOC102553962	KRAB domain-containing protein ZNF747-like	1	0.039461	0.962473	1	1	0.117199	-0.854028	0	0
426	ENSRNOG00000028993	LOC102555453	60S ribosomal protein L12-like	1	0.0120881	0.906619	1	1	0.462694	-0.0208338	0	0
427	ENSRNOG00000046031	LOC103689996	antigen peptide transporter 2	1	0.0341517	0.817877	1	1	0.466191	-0.0343613	0	0
428	ENSRNOG00000048456	LOC108348142	60S ribosomal protein L8	1	0.0141506	1.24072	1	1	0.204951	-0.354598	0	0
429	ENSRNOG00000046980	LOC108348151	coronin-7-like	1	0.0452018	0.757487	1	1	0.0671013	-0.831176	0	0
430	ENSRNOG00000002820	LOC24906	RoBo-1	1	0.0172293	2.54199	1	1	0.202154	-0.372984	0	0
431	ENSRNOG00000039504	LOC360919	similar to alpha-fetoprotein	1	0.036276	1.24508	1	1	0.0989555	-0.890649	0	0
432	ENSRNOG00000001289	LOC498154	hypothetical protein LOC498154	1	0.0123313	2.25103	1	1	0.081438	-0.947633	0	0
433	ENSRNOG00000017857	LOC680835	similar to cullin 7	1	0.0225771	1.71528	1	1	0.109194	-0.861608	0	0
434	ENSRNOG00000048881	LOC680910	similar to paired immunoglobin-like type 2 receptor beta	1	0.027211	2.42321	1	1	0.211828	-0.357207	0	0
435	ENSRNOG00000029470	LOC685619	similar to TP53-regulating kinase (p53-related protein kinase) (Nori-2)	1	0.0413112	0.831481	1	1	0.121369	-0.795271	0	0
436	ENSRNOG00000037076	LOC689757	similar to osteoclast inhibitory lectin	1	0.0300113	3.15777	1	1	0.102756	-1.60637	0	0
437	ENSRNOG00000051792	LOC689959	hypothetical protein LOC689959	1	0.0040993	0.69733	1	1	0.494193	0.00201267	0	0
438	ENSRNOG00000016758	Loxl2	lysyl oxidase-like 2	1	0.0324176	1.85052	1	1	0.0842689	-0.687109	0	0
439	ENSRNOG00000005058	Lpcat4	lysophosphatidylcholine acyltransferase 4	1	0.0335831	1.3993	1	1	0.111374	-0.394287	0	0
440	ENSRNOG00000009313	Lrpap1	LDL receptor related protein associated protein 1	1	0.00984029	0.681603	1	1	0.0339079	-0.289052	0	0
441	ENSRNOG00000013642	Lrrc41	leucine rich repeat containing 41	1	0.00964209	0.906139	1	1	0.0891901	-0.81672	0	0
442	ENSRNOG00000027286	Lrrc75a	leucine rich repeat containing 75A	1	0.0250438	0.879557	1	1	0.269619	-0.313355	0	0
443	ENSRNOG00000012730	Lrrk1	leucine-rich repeat kinase 1	1	0.013178	1.03077	1	1	0.0471784	-0.424559	0	0
444	ENSRNOG00000025716	Lsm10	LSM10, U7 small nuclear RNA associated	1	0.0231116	0.755009	1	1	0.0694802	-0.489703	0	0
445	ENSRNOG00000019572	Lsm4	LSM4 homolog, U6 small nuclear RNA and mRNA degradation associated	1	0.0133217	1.22721	1	1	0.0614118	-0.934547	0	0
446	ENSRNOG00000054549	Lss	lanosterol synthase	1	0.0476653	0.711259	1	1	0.055603	-0.750275	0	0
447	ENSRNOG00000019264	Ltbr	lymphotoxin beta receptor	1	0.0451823	1.54563	1	1	0.109009	-1.04537	0	0
448	ENSRNOG00000000137	Ly86	lymphocyte antigen 86	1	0.0416022	1.59928	1	1	0.365501	0.158508	0	0
449	ENSRNOG00000034139	Lyc2	lysozyme C type 2	1	0.0362576	2.66915	1	1	0.157523	-0.499341	0	0
450	ENSRNOG00000010067	Lypla2	lysophospholipase II	1	0.035554	1.40322	1	1	0.113377	-0.914263	0	0
451	ENSRNOG00000005825	Lyz2	lysozyme 2	1	0.0191762	2.37441	1	1	0.207875	-0.44167	0	0
452	ENSRNOG00000001870	Lztr1	leucine-zipper-like transcription regulator 1	1	0.0320241	0.68192	1	1	0.110601	-0.580714	0	0
453	ENSRNOG00000001265	Mad1l1	mitotic arrest deficient 1 like 1	1	0.00594483	1.67892	1	1	0.166534	-0.982194	0	0
454	ENSRNOG00000019463	Mad2l1bp	MAD2L1 binding protein	1	0.0370471	1.40749	1	1	0.0543006	-0.690731	0	0
455	ENSRNOG00000005397	Maea	macrophage erythroblast attacher	1	0.0497007	0.723974	1	1	0.106685	-0.525504	0	0
456	ENSRNOG00000016037	Mafb	MAF bZIP transcription factor B	1	0.0172947	1.19461	1	1	0.391975	0.147895	0	0
457	ENSRNOG00000012559	Man1b1	mannosidase, alpha, class 1B, member 1	1	0.0137763	0.748545	1	1	0.0648399	-0.518635	0	0
458	ENSRNOG00000023910	Man2b1	mannosidase, alpha, class 2B, member 1	1	0.0120753	0.643181	1	1	0.123228	-0.257603	0	0
459	ENSRNOG00000013177	Map3k1	mitogen-activated protein kinase kinase kinase 1	1	0.0337495	1.05985	1	1	0.166592	-0.434072	0	0
460	ENSRNOG00000000975	Mcoln1	mucolipin 1	1	0.026897	0.797609	1	1	0.100054	-0.428084	0	0
461	ENSRNOG00000054838	Mcrs1	microspherule protein 1	1	0.0454338	1.56889	1	1	0.152712	-1.05151	0	0
462	ENSRNOG00000019384	Med11	mediator complex subunit 11	1	0.0136924	0.749173	1	1	0.268888	-0.0685231	0	0
463	ENSRNOG00000008711	Med24	mediator complex subunit 24	1	0.00441597	0.654883	1	1	0.102203	-0.748587	0	0
464	ENSRNOG00000021390	Meis3	Meis homeobox 3	1	0.0491041	0.879938	1	1	0.163692	-0.585349	0	0
465	ENSRNOG00000015505	Mfap5	microfibril associated protein 5	1	0.0224066	1.48005	1	1	0.128252	0.291885	0	0
466	ENSRNOG00000012534	Mfsd10	major facilitator superfamily domain containing 10	1	0.0286742	1.75039	1	1	0.0635645	-1.44991	0	0
467	ENSRNOG00000024780	MGC95210	hypothetical LOC287798	1	0.0492085	0.721125	1	1	0.0922481	-0.399491	0	0
468	ENSRNOG00000007743	Mgst1	microsomal glutathione S-transferase 1	1	0.00861596	1.18285	1	1	0.412516	0.0264089	0	0
469	ENSRNOG00000000307	Mical1	microtubule associated monooxygenase, calponin and LIM domain containing 1	1	0.00907744	1.26231	1	1	0.0728404	-1.10123	0	0
470	ENSRNOG00000016244	Mical2	microtubule associated monooxygenase, calponin and LIM domain containing 2	1	0.0198643	0.756273	1	1	0.0869515	-0.387494	0	0
471	ENSRNOG00000022533	Micall2	MICAL-like 2	1	0.0163364	1.22174	1	1	0.0549903	-1.13386	0	0
472	ENSRNOG00000017513	Miga2	mitoguardin 2	1	0.0269929	1.35711	1	1	0.133995	-1.06816	0	0
473	ENSRNOG00000040350	Mir675	microRNA 675	1	0.0184609	1.38791	1	1	0.441429	0.124288	0	0
474	ENSRNOG00000006778	Mmp19	matrix metallopeptidase 19	1	0.0380954	1.53378	1	1	0.0922389	-0.362862	0	0
475	ENSRNOG00000015113	Mocos	molybdenum cofactor sulfurase	1	0.0196669	0.732515	1	1	0.207057	-0.153877	0	0
476	ENSRNOG00000011784	Mocs1	molybdenum cofactor synthesis 1	1	0.00345866	1.39938	1	1	0.0695998	-0.783879	0	0
477	ENSRNOG00000007850	Mok	MOK protein kinase	1	0.00723385	1.31604	1	1	0.0257201	-0.482423	0	0
478	ENSRNOG00000001396	Mospd3	motile sperm domain containing 3	1	0.00206096	1.70495	1	1	0.0735491	-1.20722	0	0
479	ENSRNOG00000019394	Mpv17l2	MPV17 mitochondrial inner membrane protein like 2	1	0.0223583	1.86096	1	1	0.0996155	-0.892823	0	0
480	ENSRNOG00000016085	Mpzl2	myelin protein zero-like 2	1	0.0108077	0.78346	1	1	0.117818	1.20632	0	0
481	ENSRNOG00000006548	Mrc2	mannose receptor, C type 2	1	0.0291758	1.77257	1	1	0.150551	-0.905055	0	0
482	ENSRNOG00000013426	Mrgprf	MAS related GPR family member F	1	0.0391554	0.936829	1	1	0.383229	-0.12368	0	0
483	ENSRNOG00000033665	Mrgprx2	MAS related GPR family member X2	1	0.0368002	1.59778	1	1	0.125942	-1.24884	0	0
484	ENSRNOG00000026211	Mri1	methylthioribose-1-phosphate isomerase 1	1	0.00844383	1.21888	1	1	0.115847	-1.13904	0	0
485	ENSRNOG00000039297	Mrpl52	mitochondrial ribosomal protein L52	1	0.0443768	0.667018	1	1	0.114906	-0.51985	0	0
486	ENSRNOG00000050395	Ms4a6bl	membrane-spanning 4-domains, subfamily A, member 6B-like	1	0.0445018	1.27685	1	1	0.402251	-0.128037	0	0
487	ENSRNOG00000012779	Msr1	macrophage scavenger receptor 1	1	0.0351209	3.79417	1	1	0.205291	-1.07214	0	0
488	ENSRNOG00000059919	Mtg2	mitochondrial ribosome-associated GTPase 2	1	0.0462506	0.86075	1	1	0.265842	-0.333806	0	0
489	ENSRNOG00000020617	Mus81	MUS81 structure-specific endonuclease subunit	1	0.0398557	1.32522	1	1	0.100219	-1.04736	0	0
490	ENSRNOG00000017369	Mustn1	musculoskeletal, embryonic nuclear protein 1	1	0.00661223	0.870154	1	1	0.126261	-0.223574	0	0
491	ENSRNOG00000017887	Mutyh	mutY DNA glycosylase	1	0.00555107	0.800573	1	1	0.0568159	-1.19705	0	0
492	ENSRNOG00000017949	Mvb12a	multivesicular body subunit 12A	1	0.0341627	1.90088	1	1	0.098258	-0.89296	0	0
493	ENSRNOG00000020182	Mvp	major vault protein	1	0.046157	1.52036	1	1	0.167096	-0.84223	0	0
494	ENSRNOG00000019244	Mxra8	matrix remodeling associated 8	1	0.0129132	0.715877	1	1	0.279347	-0.0569844	0	0
495	ENSRNOG00000015236	Mybbp1a	MYB binding protein 1a	1	0.0320785	0.645898	1	1	0.0818407	-0.726882	0	0
496	ENSRNOG00000019627	Mybpc2	myosin binding protein C, fast-type	1	0.0222928	3.35984	1	1	0.103298	-1.99888	0	0
497	ENSRNOG00000013634	Myd88	myeloid differentiation primary response 88	1	0.0363836	0.927569	1	1	0.0740569	-0.369417	0	0
498	ENSRNOG00000046883	Mydgf	myeloid-derived growth factor	1	0.0091413	1.57218	1	1	0.0798473	-0.862049	0	0
499	ENSRNOG00000016983	Myh7	myosin heavy chain 7	1	0.0473438	2.35913	1	1	0.294873	-0.425286	0	0
500	ENSRNOG00000054140	Myl6	myosin light chain 6	1	0.00733315	1.31319	1	1	0.03467	-0.531547	0	0
501	ENSRNOG00000017645	Mylpf	myosin light chain, phosphorylatable, fast skeletal muscle	1	0.00444369	0.783398	1	1	0.00736508	-0.335977	0	0
502	ENSRNOG00000059219	Myo15a	myosin XVA	1	0.00895069	0.984731	1	1	0.0506398	-0.548514	0	0
503	ENSRNOG00000008409	Myo1f	myosin IF	1	0.0442241	2.43615	1	1	0.0603099	-1.17887	0	0
504	ENSRNOG00000016256	Myo9b	myosin IXb	1	0.0186058	1.26688	1	1	0.0629822	-1.03915	0	0
505	ENSRNOG00000028274	Myrf	myelin regulatory factor	1	0.0197168	2.47302	1	1	0.22877	-0.572847	0	0
506	ENSRNOG00000002273	Naaa	N-acylethanolamine acid amidase	1	0.00449307	1.13601	1	1	0.188374	-0.117185	0	0
507	ENSRNOG00000002864	Nacc1	nucleus accumbens associated 1	1	0.0214457	1.01187	1	1	0.163373	-0.904205	0	0
508	ENSRNOG00000020736	Nadsyn1	NAD synthetase 1	1	0.0260374	1.20248	1	1	0.00220557	-0.508174	0	0
509	ENSRNOG00000008064	Naga	alpha-N-acetylgalactosaminidase	1	0.0350659	0.726329	1	1	0.0948484	-0.643468	0	0
510	ENSRNOG00000032381	Naglu	N-acetyl-alpha-glucosaminidase	1	0.00187546	0.76432	1	1	0.0658309	-0.918036	0	0
511	ENSRNOG00000019854	Napsa	napsin A aspartic peptidase	1	0.0104695	2.73241	1	1	0.151388	-0.750861	0	0
512	ENSRNOG00000003264	Nat9	N-acetyltransferase 9	1	0.0292983	1.20607	1	1	0.0991801	-0.602039	0	0
513	ENSRNOG00000008425	Nav1	neuron navigator 1	1	0.00489125	1.33353	1	1	0.210048	-0.40462	0	0
514	ENSRNOG00000031890	Ncam1	neural cell adhesion molecule 1	1	0.00604979	3.18431	1	1	0.114206	-1.27596	0	0
515	ENSRNOG00000006940	Ncf4	neutrophil cytosolic factor 4	1	0.00136984	2.89359	1	1	0.0678759	-0.814911	0	0
516	ENSRNOG00000031816	Nckipsd	NCK interacting protein with SH3 domain	1	0.0333454	0.64886	1	1	0.0769409	-0.823818	0	0
517	ENSRNOG00000019014	Ndst1	N-deacetylase and N-sulfotransferase 1	1	0.018209	0.920115	1	1	0.47852	-0.0418459	0	0
518	ENSRNOG00000016708	Necab3	N-terminal EF-hand calcium binding protein 3	1	0.0435435	2.09537	1	1	0.0570856	-1.25639	0	0
519	ENSRNOG00000008427	Necap2	NECAP endocytosis associated 2	1	0.00661389	1.28375	1	1	0.0829581	-0.836426	0	0
520	ENSRNOG00000015474	Nelfa	negative elongation factor complex member A	1	0.0306235	0.672768	1	1	0.0329838	-0.57134	0	0
521	ENSRNOG00000009377	Nelfb	negative elongation factor complex member B	1	0.0196755	0.955059	1	1	0.166947	-0.768029	0	0
522	ENSRNOG00000000420	Nelfe	negative elongation factor complex member E	1	0.0292195	1.83704	1	1	0.0952834	-1.08728	0	0
523	ENSRNOG00000019907	Nfkbie	NFKB inhibitor epsilon	1	0.0191043	0.932758	1	1	0.0577913	-0.430076	0	0
524	ENSRNOG00000016571	Ngf	nerve growth factor	1	0.0498793	0.856069	1	1	0.141098	-0.580109	0	0
525	ENSRNOG00000011445	Nkain1	Sodium/potassium transporting ATPase interacting 1	1	0.0375399	1.40743	1	1	0.149161	-0.639976	0	0
526	ENSRNOG00000015430	Nlgn2	neuroligin 2	1	0.00988677	0.883914	1	1	0.156477	-0.421538	0	0
527	ENSRNOG00000020721	Nme6	NME/NM23 nucleoside diphosphate kinase 6	1	0.0374039	0.802045	1	1	0.150022	-0.277897	0	0
528	ENSRNOG00000005930	Nnmt	nicotinamide N-methyltransferase	1	0.0225804	1.40339	1	1	0.206498	0.298705	0	0
529	ENSRNOG00000010209	Nol12	nucleolar protein 12	1	0.045714	1.48206	1	1	0.0886176	-0.953266	0	0
530	ENSRNOG00000020321	Nop9	NOP9 nucleolar protein	1	0.0481399	0.692183	1	1	0.0514573	-0.584709	0	0
531	ENSRNOG00000012062	Npc2	NPC intracellular cholesterol transporter 2	1	0.0249267	0.926534	1	1	0.0982305	-0.203022	0	0
532	ENSRNOG00000008176	Nppa	natriuretic peptide A	1	0.0493719	3.84499	1	1	0.181013	-1.03527	0	0
533	ENSRNOG00000013172	Nr1h3	nuclear receptor subfamily 1, group H, member 3	1	0.0409918	1.47857	1	1	0.165608	-0.649502	0	0
534	ENSRNOG00000008752	Nrf1	nuclear respiratory factor 1	1	0.00919854	0.84664	1	1	0.0942034	-0.578855	0	0
535	ENSRNOG00000001450	Nsun5	NOP2/Sun RNA methyltransferase family member 5	1	0.0139727	1.31171	1	1	0.0720337	-0.877184	0	0
536	ENSRNOG00000000034	Nuak2	NUAK family kinase 2	1	0.000248121	0.906324	1	1	0.344691	0.0680375	0	0
537	ENSRNOG00000002574	Nubp1	nucleotide binding protein 1	1	0.0142523	1.1221	1	1	0.200423	-0.477178	0	0
538	ENSRNOG00000015090	Nubp2	nucleotide binding protein 2	1	0.0367284	1.34886	1	1	0.143196	-0.461797	0	0
539	ENSRNOG00000020889	Nucb1	nucleobindin 1	1	0.0387136	1.14945	1	1	0.182652	-0.59126	0	0
540	ENSRNOG00000002186	Nudt9	nudix hydrolase 9	1	0.0411141	0.919516	1	1	0.117311	-0.643511	0	0
541	ENSRNOG00000020867	Numbl	NUMB-like, endocytic adaptor protein	1	0.0265659	1.29905	1	1	0.214235	-0.781805	0	0
542	ENSRNOG00000025185	Nup188	nucleoporin 188	1	0.0018127	1.04046	1	1	0.0619588	-0.876188	0	0
543	ENSRNOG00000005390	Nup210	nucleoporin 210	1	0.0423553	1.08458	1	1	0.086392	-0.936636	0	0
544	ENSRNOG00000055790	Nup210l	nucleoporin 210-like	1	0.0375803	0.782368	1	1	0.0649126	-0.33364	0	0
545	ENSRNOG00000023393	Nup214	nucleoporin 214	1	0.0492292	0.585043	1	1	0.0943303	-0.884905	0	0
546	ENSRNOG00000008178	Nxn	nucleoredoxin	1	0.0246013	1.39272	1	1	0.0686354	-0.503482	0	0
547	ENSRNOG00000004700	Nxt1	nuclear transport factor 2-like export factor 1	1	0.00923895	1.13369	1	1	0.0393626	-0.476969	0	0
548	ENSRNOG00000048431	Nynrin	NYN domain and retroviral integrase containing	1	0.00712737	0.727149	1	1	0.059995	-0.245493	0	0
549	ENSRNOG00000009243	Oaf	out at first homolog	1	0.0463823	1.36199	1	1	0.373205	-0.238337	0	0
550	ENSRNOG00000002196	Ociad2	OCIA domain containing 2	1	0.0139607	2.13247	1	1	0.149005	-0.357185	0	0
551	ENSRNOG00000052140	Ogg1	8-oxoguanine DNA glycosylase	1	0.021653	0.64242	1	1	0.0351519	-0.324342	0	0
552	ENSRNOG00000056219	Olr1	oxidized low density lipoprotein receptor 1	1	0.0259265	2.37209	1	1	0.452395	-0.202375	0	0
553	ENSRNOG00000011781	Oplah	5-oxoprolinase (ATP-hydrolysing)	1	0.0263245	1.47746	1	1	0.124997	-0.991419	0	0
554	ENSRNOG00000001427	Orai2	ORAI calcium release-activated calcium modulator 2	1	0.0248048	1.82636	1	1	0.029051	-0.525868	0	0
555	ENSRNOG00000008841	Orc1	origin recognition complex, subunit 1	1	0.0470299	2.49859	1	1	0.0791298	-1.96338	0	0
556	ENSRNOG00000007886	Orm1	orosomucoid 1	1	0.0331409	1.57534	1	1	0.225061	0.194135	0	0
557	ENSRNOG00000025570	Os9	OS9, endoplasmic reticulum lectin	1	0.0148139	0.676488	1	1	0.332827	-0.148186	0	0
558	ENSRNOG00000055716	Oscar	osteoclast associated, immunoglobulin-like receptor	1	0.0152274	1.06359	1	1	0.071039	-0.666834	0	0
559	ENSRNOG00000004210	Osr1	odd-skipped related transciption factor 1	1	0.0150048	1.20279	1	1	0.290224	0.1519	0	0
560	ENSRNOG00000001300	P2rx4	purinergic receptor P2X 4	1	0.0378756	1.37982	1	1	0.156516	-0.209419	0	0
561	ENSRNOG00000019270	P2ry6	pyrimidinergic receptor P2Y6	1	0.025021	1.2162	1	1	0.0442221	-0.50034	0	0
562	ENSRNOG00000016071	P3h3	prolyl 3-hydroxylase 3	1	0.0136727	1.74908	1	1	0.100468	-0.904985	0	0
563	ENSRNOG00000015787	P3h4	prolyl 3-hydroxylase family member 4 (non-enzymatic)	1	0.00436425	1.50083	1	1	0.140409	-0.818261	0	0
564	ENSRNOG00000007574	Padi2	peptidyl arginine deiminase 2	1	0.0453298	0.711385	1	1	0.135277	-0.381533	0	0
565	ENSRNOG00000018838	Paox	polyamine oxidase	1	0.025517	0.909568	1	1	0.104331	-0.519005	0	0
566	ENSRNOG00000011311	Papss1	3'-phosphoadenosine 5'-phosphosulfate synthase 1	1	0.0374387	0.983531	1	1	0.0806879	-0.563118	0	0
567	ENSRNOG00000012830	Paqr8	progestin and adipoQ receptor family member 8	1	0.0270129	1.08504	1	1	0.147606	-0.523276	0	0
568	ENSRNOG00000021221	Pced1a	PC-esterase domain containing 1A	1	0.0267817	0.908486	1	1	0.0533369	-0.898091	0	0
569	ENSRNOG00000020742	Pcnx3	pecanex homolog 3	1	0.0207111	1.74795	1	1	0.0627588	-1.37322	0	0
570	ENSRNOG00000010832	Pdgfrl	platelet-derived growth factor receptor-like	1	0.00331619	1.50923	1	1	0.298438	-0.127711	0	0
571	ENSRNOG00000013653	Pdlim7	PDZ and LIM domain 7	1	0.0197688	2.01571	1	1	0.089622	-1.09263	0	0
572	ENSRNOG00000013972	Pef1	penta-EF hand domain containing 1	1	0.0221101	1.22974	1	1	0.140391	-0.730281	0	0
573	ENSRNOG00000028015	Pf4	platelet factor 4	1	0.0332381	2.13089	1	1	0.17766	-0.410334	0	0
574	ENSRNOG00000001214	Pfkl	phosphofructokinase, liver type	1	0.0426531	1.69644	1	1	0.107516	-1.02622	0	0
575	ENSRNOG00000003975	Pfn1	profilin 1	1	0.024185	0.956437	1	1	0.0631691	-0.714059	0	0
576	ENSRNOG00000014783	Pgghg	protein-glucosylgalactosylhydroxylysine glucosidase	1	0.0166608	0.89072	1	1	0.0588036	-0.661698	0	0
577	ENSRNOG00000002949	Pgs1	phosphatidylglycerophosphate synthase 1	1	0.0261099	1.43553	1	1	0.11369	-0.890207	0	0
578	ENSRNOG00000009068	Phlda3	pleckstrin homology-like domain, family A, member 3	1	0.00983243	1.50542	1	1	0.186356	-0.626177	0	0
579	ENSRNOG00000016794	Phyhd1	phytanoyl-CoA dioxygenase domain containing 1	1	0.0213112	1.02112	1	1	0.128524	-0.453128	0	0
580	ENSRNOG00000011366	Pigs	phosphatidylinositol glycan anchor biosynthesis, class S	1	0.020652	0.894835	1	1	0.0760823	-0.64115	0	0
581	ENSRNOG00000014690	Pigt	phosphatidylinositol glycan anchor biosynthesis, class T	1	0.0321677	0.755497	1	1	0.0795007	-0.611799	0	0
582	ENSRNOG00000034228	Pik3c2g	phosphatidylinositol-4-phosphate 3-kinase, catalytic subunit type 2 gamma	1	0.0275249	2.27924	1	1	0.0884983	0.306054	0	0
583	ENSRNOG00000016846	Pik3cd	phosphatidylinositol-4,5-bisphosphate 3-kinase, catalytic subunit delta	1	0.0168169	1.44406	1	1	0.0623354	-1.06484	0	0
584	ENSRNOG00000054954	Pirb	paired Ig-like receptor B	1	0.0191172	1.32069	1	1	0.386848	-0.30725	0	0
585	ENSRNOG00000000811	Pkib	cAMP-dependent protein kinase inhibitor beta	1	0.0160014	1.73227	1	1	0.0637805	-0.562299	0	0
586	ENSRNOG00000011329	Pkm	pyruvate kinase M1/2	1	0.0489155	1.09844	1	1	0.14732	-0.779918	0	0
587	ENSRNOG00000019859	Pla2g15	phospholipase A2, group XV	1	0.000401214	1.13335	1	1	0.0108481	-0.30369	0	0
588	ENSRNOG00000016826	Pla2g2d	phospholipase A2, group IID	1	0.0208008	0.842805	1	1	0.30344	0.128053	0	0
589	ENSRNOG00000002217	Plac8	placenta-specific 8	1	0.00860892	2.10949	1	1	0.119907	0.567338	0	0
590	ENSRNOG00000001385	Plbd2	phospholipase B domain containing 2	1	0.0349642	1.5227	1	1	0.214217	-0.617338	0	0
591	ENSRNOG00000021150	Plcb3	phospholipase C beta 3	1	0.00270588	1.51758	1	1	0.137841	-0.664088	0	0
592	ENSRNOG00000019604	Pld2	phospholipase D2	1	0.0279019	0.648815	1	1	0.112219	-0.303229	0	0
593	ENSRNOG00000028566	Pld4	phospholipase D family, member 4	1	0.0247187	1.46944	1	1	0.241452	-0.29775	0	0
594	ENSRNOG00000030266	Plekhg2	pleckstrin homology and RhoGEF domain containing G2	1	0.0162414	0.627603	1	1	0.0784569	-1.13028	0	0
595	ENSRNOG00000006570	Plekhg3	pleckstrin homology and RhoGEF domain containing G3	1	0.0352377	0.855679	1	1	0.137641	-0.374177	0	0
596	ENSRNOG00000001417	Plod3	procollagen-lysine, 2-oxoglutarate 5-dioxygenase 3	1	0.00248024	1.64957	1	1	0.0738226	-0.963606	0	0
597	ENSRNOG00000039496	Plp2	proteolipid protein 2	1	0.0429358	1.71284	1	1	0.0796212	-0.933347	0	0
598	ENSRNOG00000000177	Plpp2	phospholipid phosphatase 2	1	0.00125495	1.04882	1	1	0.276554	-0.270019	0	0
599	ENSRNOG00000016488	Pltp	phospholipid transfer protein	1	0.0267371	1.3598	1	1	0.438073	-0.0937976	0	0
600	ENSRNOG00000008400	Pml	promyelocytic leukemia	1	0.0428274	1.06413	1	1	0.267813	0.304364	0	0
601	ENSRNOG00000005358	Pmm1	phosphomannomutase 1	1	0.0256836	1.33	1	1	0.0955719	-0.534381	0	0
602	ENSRNOG00000020318	Pnkp	polynucleotide kinase 3'-phosphatase	1	0.0424947	1.2421	1	1	0.178574	-0.79376	0	0
603	ENSRNOG00000009982	Pnp	purine nucleoside phosphorylase	1	0.0414043	1.23995	1	1	0.1431	-0.337798	0	0
604	ENSRNOG00000010104	Pofut1	protein O-fucosyltransferase 1	1	0.0437211	0.826265	1	1	0.157489	-0.269376	0	0
605	ENSRNOG00000001228	Pofut2	protein O-fucosyltransferase 2	1	0.0284026	1.05792	1	1	0.154833	-0.732882	0	0
606	ENSRNOG00000019681	Pold1	DNA polymerase delta 1, catalytic subunit	1	0.0173766	1.9965	1	1	0.0619741	-1.60312	0	0
607	ENSRNOG00000000954	Polr1d	RNA polymerase I subunit D	1	0.00560265	0.583679	1	1	0.154157	0.0555898	0	0
608	ENSRNOG00000004471	Polr3h	RNA polymerase III subunit H	1	0.0180948	1.16208	1	1	0.0404604	-0.529867	0	0
609	ENSRNOG00000023455	Pomgnt1	protein O-linked mannose N-acetylglucosaminyltransferase 1 (beta 1,2-)	1	0.0126184	0.803347	1	1	0.0937205	-0.792496	0	0
610	ENSRNOG00000010477	Pomt1	protein-O-mannosyltransferase 1	1	0.0380219	0.953405	1	1	0.0978057	-0.775071	0	0
611	ENSRNOG00000009096	Pon3	paraoxonase 3	1	0.0228912	0.602799	1	1	0.0621686	1.01508	0	0
612	ENSRNOG00000012660	Postn	periostin	1	0.0414494	4.56645	1	1	0.210946	-1.06223	0	0
613	ENSRNOG00000020608	Ppan	peter pan homolog (Drosophila)	1	0.00195973	1.81049	1	1	0.0618341	-1.30112	0	0
614	ENSRNOG00000016781	Ppib	peptidylprolyl isomerase B	1	0.00151893	1.35015	1	1	0.00730612	-0.47421	0	0
615	ENSRNOG00000000523	Ppil1	peptidylprolyl isomerase like 1	1	0.0230594	0.948794	1	1	0.120746	-0.79047	0	0
616	ENSRNOG00000021151	Ppp1r14b	protein phosphatase 1, regulatory (inhibitor) subunit 14B	1	0.00842756	1.57803	1	1	0.0506961	-0.801737	0	0
617	ENSRNOG00000018561	Pprc1	peroxisome proliferator-activated receptor gamma, coactivator-related 1	1	0.0170801	0.964854	1	1	0.056074	-0.901792	0	0
618	ENSRNOG00000007141	Preb	prolactin regulatory element binding	1	0.0146384	1.03082	1	1	0.154118	-0.6107	0	0
619	ENSRNOG00000006952	Prex1	phosphatidylinositol-3,4,5-trisphosphate-dependent Rac exchange factor 1	1	0.0282156	0.934684	1	1	0.132216	-0.995536	0	0
620	ENSRNOG00000016346	Prkcd	protein kinase C, delta	1	0.0219851	1.26018	1	1	0.0808778	-0.604251	0	0
621	ENSRNOG00000013360	Prkcsh	protein kinase C substrate 80K-H	1	0.00270106	1.20958	1	1	0.0605931	-0.984287	0	0
622	ENSRNOG00000001297	Prmt2	protein arginine methyltransferase 2	1	0.0190075	0.965507	1	1	0.11594	-0.290915	0	0
623	ENSRNOG00000061039	Prpf31	pre-mRNA processing factor 31	1	0.00904076	0.926449	1	1	0.068061	-0.472637	0	0
624	ENSRNOG00000052880	Prph	peripherin	1	0.0366197	1.25065	1	1	0.277421	0.317745	0	0
625	ENSRNOG00000016433	Prrc1	proline-rich coiled-coil 1	1	0.0086583	1.56336	1	1	0.0514033	-0.989172	0	0
626	ENSRNOG00000019494	Psmb10	proteasome subunit beta 10	1	0.0218832	1.50989	1	1	0.235926	-0.457884	0	0
627	ENSRNOG00000000456	Psmb8	proteasome subunit beta 8	1	0.0349845	1.49239	1	1	0.464447	-0.0472172	0	0
628	ENSRNOG00000000459	Psmb9	proteasome subunit beta 9	1	0.00580719	0.955352	1	1	0.133401	0.558434	0	0
629	ENSRNOG00000000925	Psph	phosphoserine phosphatase	1	0.000173092	1.2946	1	1	0.00178126	-0.531017	0	0
630	ENSRNOG00000002525	Ptgs2	prostaglandin-endoperoxide synthase 2	1	0.0412776	1.50024	1	1	0.381158	-0.168978	0	0
631	ENSRNOG00000027839	Ptk2b	protein tyrosine kinase 2 beta	1	0.010032	0.990903	1	1	0.378529	-0.031088	0	0
632	ENSRNOG00000018457	Ptpa	protein phosphatase 2 phosphatase activator	1	0.00534749	1.40155	1	1	0.0980148	-0.963712	0	0
633	ENSRNOG00000014294	Ptpn6	protein tyrosine phosphatase, non-receptor type 6	1	0.0355326	1.95946	1	1	0.111967	-0.68969	0	0
634	ENSRNOG00000019977	Ptprf	protein tyrosine phosphatase, receptor type, F	1	0.0200869	1.51887	1	1	0.179775	-0.263222	0	0
635	ENSRNOG00000006231	Ptpro	protein tyrosine phosphatase, receptor type, O	1	0.0444398	1.26844	1	1	0.336011	0.218464	0	0
636	ENSRNOG00000001223	Pttg1ip	PTTG1 interacting protein	1	0.00888835	0.642219	1	1	0.108775	-0.400576	0	0
637	ENSRNOG00000001210	Pwp2	PWP2, small subunit processome component	1	0.00794759	1.22426	1	1	0.0898284	-0.976253	0	0
638	ENSRNOG00000036649	Pwwp2b	PWWP domain containing 2B	1	0.0414651	1.68017	1	1	0.194492	-0.524988	0	0
639	ENSRNOG00000019675	Pycard	PYD and CARD domain containing	1	0.0104139	1.27516	1	1	0.38086	-0.0615617	0	0
640	ENSRNOG00000036682	Pycr1	pyrroline-5-carboxylate reductase 1	1	0.0410303	2.06667	1	1	0.0611901	-1.16259	0	0
641	ENSRNOG00000054724	Pycr3	pyrroline-5-carboxylate reductase 3	1	0.0254657	1.03238	1	1	0.131579	-0.573294	0	0
642	ENSRNOG00000006388	Pygl	glycogen phosphorylase L	1	0.0354613	1.46849	1	1	0.169252	-0.523369	0	0
643	ENSRNOG00000058130	Pym1	PYM homolog 1, exon junction complex associated factor	1	0.0191188	0.698077	1	1	0.0481762	-0.330162	0	0
644	ENSRNOG00000015413	Qpctl	glutaminyl-peptide cyclotransferase-like	1	0.0247808	0.618719	1	1	0.0109564	-0.316792	0	0
645	ENSRNOG00000058940	Rab11fip1	RAB11 family interacting protein 1	1	0.0434027	1.20836	1	1	0.375685	-0.208599	0	0
646	ENSRNOG00000016733	Rab13	RAB13, member RAS oncogene family	1	0.0449874	1.36425	1	1	0.0980739	-0.531834	0	0
647	ENSRNOG00000020349	Rab3il1	RAB3A interacting protein-like 1	1	0.0423277	1.70095	1	1	0.161612	-0.667795	0	0
648	ENSRNOG00000018568	Rab5c	RAB5C, member RAS oncogene family	1	0.00156238	1.11384	1	1	0.109999	-0.555743	0	0
649	ENSRNOG00000039754	Rab7b	Rab7b, member RAS oncogene family	1	0.0433172	1.54778	1	1	0.140072	-0.547734	0	0
650	ENSRNOG00000014621	Rab8a	RAB8A, member RAS oncogene family	1	0.0318604	0.979524	1	1	0.0444516	-0.416951	0	0
651	ENSRNOG00000018591	Rabepk	Rab9 effector protein with kelch motifs	1	0.0184168	1.06987	1	1	0.252385	-0.253235	0	0
652	ENSRNOG00000052620	Rack1	receptor for activated C kinase 1	1	0.00280132	1.34409	1	1	0.102994	-0.35251	0	0
653	ENSRNOG00000024456	Radil	Rap associating with DIL domain	1	0.0423153	0.637381	1	1	0.358757	0.273809	0	0
654	ENSRNOG00000060615	Rai1	retinoic acid induced 1	1	0.0499819	1.54242	1	1	0.156253	-0.868156	0	0
655	ENSRNOG00000001884	Ranbp1	RAN binding protein 1	1	0.045855	0.962034	1	1	0.0614422	-0.905797	0	0
656	ENSRNOG00000037853	Rarres1	retinoic acid receptor responder 1	1	0.0193256	1.21749	1	1	0.217468	0.294144	0	0
657	ENSRNOG00000017671	Rasa3	RAS p21 protein activator 3	1	0.0390689	0.771497	1	1	0.0815416	-0.416885	0	0
658	ENSRNOG00000021261	Rassf2	Ras association domain family member 2	1	0.0471398	0.938165	1	1	0.446121	0.0411818	0	0
659	ENSRNOG00000020710	Raver1	ribonucleoprotein, PTB-binding 1	1	0.0434227	0.849956	1	1	0.0750428	-1.18087	0	0
660	ENSRNOG00000024278	Rbm42	RNA binding motif protein 42	1	0.0446376	1.11151	1	1	0.18124	-0.907315	0	0
661	ENSRNOG00000002408	Rbm47	RNA binding motif protein 47	1	0.00168513	0.97315	1	1	0.134996	-0.374775	0	0
662	ENSRNOG00000025881	Rbms3	RNA binding motif, single stranded interacting protein 3	1	0.00259872	1.25556	1	1	0.0568542	-0.464085	0	0
663	ENSRNOG00000015491	Rcl1	RNA terminal phosphate cyclase-like 1	1	0.00684808	1.25953	1	1	0.0840838	-0.780626	0	0
664	ENSRNOG00000043007	Rcn3	reticulocalbin 3	1	0.00911689	2.40371	1	1	0.0904163	-1.24935	0	0
665	ENSRNOG00000018586	Retreg2	reticulophagy regulator family member 2	1	0.0374884	0.659203	1	1	0.151885	-0.474741	0	0
666	ENSRNOG00000001457	Rfc2	replication factor C subunit 2	1	0.0132854	1.66498	1	1	0.0554025	-0.993129	0	0
667	ENSRNOG00000031269	RGD1304694	similar to CG9646-PA	1	0.00976595	1.16402	1	1	0.0784797	-0.646797	0	0
668	ENSRNOG00000025796	RGD1306072	hypothetical LOC304654	1	0.0325827	1.10667	1	1	0.122672	-0.734351	0	0
669	ENSRNOG00000042230	RGD1307182	similar to RIKEN cDNA B430306N03 gene	1	0.0106092	1.32299	1	1	0.299106	-0.225288	0	0
670	ENSRNOG00000029146	RGD1308430	similar to 1700123O20Rik protein	1	0.0153914	0.694462	1	1	0.375386	-0.0431583	0	0
671	ENSRNOG00000025245	RGD1311946	similar to RIKEN cDNA 1810055G02	1	0.0170409	1.44212	1	1	0.0852521	-0.820076	0	0
672	ENSRNOG00000027271	RGD1359290	Ribosomal_L22 domain containing protein RGD1359290	1	0.00728267	1.16279	1	1	0.241849	0.122702	0	0
673	ENSRNOG00000042421	RGD1559909	RGD1559909	1	0.0331351	1.17491	1	1	0.13581	-0.472345	0	0
674	ENSRNOG00000001767	RGD1562339	RGD1562339	1	0.0175661	0.819074	1	1	0.196016	-0.130501	0	0
675	ENSRNOG00000029670	RGD1564606	similar to 60S ribosomal protein L23a	1	0.0259679	1.47949	1	1	0.0927009	-0.244803	0	0
676	ENSRNOG00000019701	RGD1597339	uncharacterized protein LOC690349	1	0.00795214	0.776091	1	1	0.0970502	-0.227008	0	0
677	ENSRNOG00000015616	Rgs14	regulator of G-protein signaling 14	1	0.00324198	1.33663	1	1	0.173975	-0.866241	0	0
678	ENSRNOG00000027032	Rhbdd3	rhomboid domain containing 3	1	0.025584	0.627728	1	1	0.125538	-0.619143	0	0
679	ENSRNOG00000012630	Rhoc	ras homolog family member C	1	0.0293787	1.2934	1	1	0.117746	-0.705167	0	0
680	ENSRNOG00000046548	Rhox5	Rhox homeobox family member 5	1	0.0028787	1.13307	1	1	0.178235	-0.366606	0	0
681	ENSRNOG00000007062	Rin3	Ras and Rab interactor 3	1	0.00575602	1.85753	1	1	0.169961	-0.849632	0	0
682	ENSRNOG00000020465	Ripk3	receptor-interacting serine-threonine kinase 3	1	0.0404699	2.24116	1	1	0.0725553	-1.23839	0	0
683	ENSRNOG00000011690	Rmdn3	regulator of microtubule dynamics 3	1	0.00177215	0.913711	1	1	0.361886	0.107551	0	0
684	ENSRNOG00000008584	Rnaseh1	ribonuclease H1	1	0.0473267	0.651959	1	1	0.0642739	-0.156614	0	0
685	ENSRNOG00000020700	Rnaseh2c	ribonuclease H2, subunit C	1	0.0253034	0.667812	1	1	0.16103	-0.692768	0	0
686	ENSRNOG00000020175	Rnf121	ring finger protein 121	1	0.047392	0.780267	1	1	0.0724011	-0.339968	0	0
687	ENSRNOG00000009028	Rnf126	ring finger protein 126	1	0.0450169	0.950583	1	1	0.103967	-0.832469	0	0
688	ENSRNOG00000000123	Rnf19b	ring finger protein 19B	1	0.0393285	0.897729	1	1	0.171272	-0.423795	0	0
689	ENSRNOG00000016416	Rnh1	ribonuclease/angiogenin inhibitor 1	1	0.00074519	1.60741	1	1	0.0619441	-0.775599	0	0
690	ENSRNOG00000005483	Rpap1	RNA polymerase II associated protein 1	1	0.0403807	0.593907	1	1	0.135978	-0.98662	0	0
691	ENSRNOG00000056765	Rpl10	ribosomal protein L10	1	0.00556955	0.674812	1	1	0.0889066	0.0827871	0	0
692	ENSRNOG00000000505	Rpl10a	ribosomal protein L10A	1	0.00457637	1.55214	1	1	0.0989637	-0.49981	0	0
693	ENSRNOG00000026260	Rpl11	ribosomal protein L11	1	0.00237432	0.771949	1	1	0.139331	0.0605468	0	0
694	ENSRNOG00000016220	Rpl12	ribosomal protein L12	1	0.0239859	1.0051	1	1	0.397524	-0.0540533	0	0
695	ENSRNOG00000015335	Rpl13	ribosomal protein L13	1	0.0148088	1.39782	1	1	0.0635926	-0.580717	0	0
696	ENSRNOG00000019007	Rpl14	ribosomal protein L14	1	0.00043928	0.727511	1	1	0.470899	0.00769258	0	0
697	ENSRNOG00000008140	Rpl15	ribosomal protein L15	1	0.0443267	0.793121	1	1	0.0842472	-0.247686	0	0
698	ENSRNOG00000021035	Rpl18	ribosomal protein L18	1	0.0135439	1.49022	1	1	0.099819	-0.522531	0	0
699	ENSRNOG00000018795	Rpl18a	ribosomal protein L18A	1	0.0300894	1.77227	1	1	0.206858	-0.355208	0	0
700	ENSRNOG00000004741	Rpl19	ribosomal protein L19	1	0.0376167	1.539	1	1	0.253342	-0.269668	0	0
701	ENSRNOG00000011104	Rpl22	ribosomal protein L22	1	0.0359239	0.59484	1	1	0.195915	0.0972359	0	0
702	ENSRNOG00000020674	Rpl27	ribosomal protein L27	1	0.0201487	0.850339	1	1	0.308299	-0.110169	0	0
703	ENSRNOG00000017127	Rpl28	ribosomal protein L28	1	0.041536	2.14292	1	1	0.179587	-0.785265	0	0
704	ENSRNOG00000016896	Rpl3	ribosomal protein L3	1	0.00230039	1.72182	1	1	0.0275507	-0.341605	0	0
705	ENSRNOG00000010746	Rpl32	ribosomal protein L32	1	0.00163975	0.643139	1	1	0.00585104	0.121755	0	0
706	ENSRNOG00000016387	Rpl34	ribosomal protein L34	1	0.0155271	1.49248	1	1	0.245185	-0.268085	0	0
707	ENSRNOG00000014272	Rpl35	ribosomal protein L35	1	0.0301207	1.53259	1	1	0.259957	-0.251665	0	0
708	ENSRNOG00000042233	Rpl41	ribosomal protein L41	1	0.000370181	0.721597	1	1	0.010999	0.0926895	0	0
709	ENSRNOG00000016269	Rpl7l1	ribosomal protein L7-like 1	1	0.00624784	0.625069	1	1	0.131987	-0.12877	0	0
710	ENSRNOG00000048523	Rpl8	ribosomal protein L8	1	0.0118075	1.23295	1	1	0.202526	-0.359178	0	0
711	ENSRNOG00000001148	Rplp0	ribosomal protein lateral stalk subunit P0	1	0.0194656	1.59856	1	1	0.143036	-0.609811	0	0
712	ENSRNOG00000007492	Rpn2	ribophorin II	1	0.0279829	0.954537	1	1	0.0360943	-0.554636	0	0
713	ENSRNOG00000000490	Rps10	ribosomal protein S10	1	0.0143616	1.12611	1	1	0.263861	-0.192172	0	0
714	ENSRNOG00000016411	Rps12	ribosomal protein S12	1	0.0368562	1.05267	1	1	0.273596	-0.142755	0	0
715	ENSRNOG00000019578	Rps16	ribosomal protein S16	1	0.0211864	1.04108	1	1	0.156643	-0.255471	0	0
716	ENSRNOG00000028505	Rps18	ribosomal protein S18	1	0.0102648	1.7396	1	1	0.245241	-0.316224	0	0
717	ENSRNOG00000037897	Rps19	ribosomal protein S19	1	0.0364546	0.684656	1	1	0.0558516	-0.465232	0	0
718	ENSRNOG00000048199	Rps19	ribosomal protein S19	1	0.0361923	1.23627	1	1	0.0629634	-0.497687	0	0
719	ENSRNOG00000014179	Rps2	ribosomal protein S2	1	0.0377111	1.15603	1	1	0.12239	-0.595794	0	0
720	ENSRNOG00000008555	Rps20	ribosomal protein S20	1	0.0267801	0.893378	1	1	0.126888	0.145548	0	0
721	ENSRNOG00000050473	Rps27l	ribosomal protein S27-like	1	0.00790456	1.02458	1	1	0.479108	0.0160766	0	0
722	ENSRNOG00000042886	Rps28	ribosomal protein S28	1	0.0301593	1.72915	1	1	0.247892	-0.337584	0	0
723	ENSRNOG00000017418	Rps3	ribosomal protein S3	1	0.00596635	1.06272	1	1	0.479616	0.00735536	0	0
724	ENSRNOG00000019453	Rps5	ribosomal protein S5	1	0.0182513	2.11683	1	1	0.15977	-0.543788	0	0
725	ENSRNOG00000021117	Rps6ka4	ribosomal protein S6 kinase A4	1	0.0253199	0.791489	1	1	0.0607199	-0.536059	0	0
726	ENSRNOG00000008551	Rps7	ribosomal protein S7	1	0.0139401	0.720694	1	1	0.0469324	0.233781	0	0
727	ENSRNOG00000054626	Rps8	ribosomal protein S8	1	0.00403696	0.949912	1	1	0.287325	-0.0785539	0	0
728	ENSRNOG00000058909	Rps9	ribosomal protein S9	1	0.0146558	1.43163	1	1	0.14992	-0.43006	0	0
729	ENSRNOG00000018645	Rpsa	ribosomal protein SA	1	0.0281119	1.28611	1	1	0.0958371	-0.499917	0	0
730	ENSRNOG00000023639	Rpusd1	RNA pseudouridylate synthase domain containing 1	1	0.0223074	1.30865	1	1	0.134003	-0.734332	0	0
731	ENSRNOG00000005958	Rrbp1	ribosome binding protein 1	1	0.0406586	0.928981	1	1	0.0560788	-0.514117	0	0
732	ENSRNOG00000048495	Rrp12	ribosomal RNA processing 12 homolog	1	0.0113567	1.69634	1	1	0.0549606	-1.37276	0	0
733	ENSRNOG00000017836	Rrp36	ribosomal RNA processing 36	1	0.0222684	0.757932	1	1	0.227636	-0.372298	0	0
734	ENSRNOG00000022896	Rrp7a	ribosomal RNA processing 7 homolog A	1	0.011416	0.621539	1	1	0.318741	-0.257075	0	0
735	ENSRNOG00000017595	Rsu1	Ras suppressor protein 1	1	0.0104847	0.717367	1	1	0.180773	-0.0415736	0	0
736	ENSRNOG00000004813	Rtcb	RNA 2',3'-cyclic phosphate and 5'-OH ligase	1	0.00166664	0.672067	1	1	0.0672735	-0.334723	0	0
737	ENSRNOG00000013195	Ruvbl1	RuvB-like AAA ATPase 1	1	0.0341012	0.955421	1	1	0.0114778	-0.502709	0	0
738	ENSRNOG00000020793	Ruvbl2	RuvB-like AAA ATPase 2	1	0.0471443	1.34233	1	1	0.0810154	-1.18706	0	0
739	ENSRNOG00000023226	S100a10	S100 calcium binding protein A10	1	0.0479072	0.763261	1	1	0.0966979	0.428139	0	0
740	ENSRNOG00000011821	S100a4	S100 calcium-binding protein A4	1	0.00678022	2.86078	1	1	0.0858228	-0.831717	0	0
741	ENSRNOG00000011647	S100a6	S100 calcium binding protein A6	1	0.00969009	1.67476	1	1	0.242764	-0.120356	0	0
742	ENSRNOG00000011557	S100a8	S100 calcium binding protein A8	1	0.025107	2.36793	1	1	0.410085	-0.0657885	0	0
743	ENSRNOG00000011483	S100a9	S100 calcium binding protein A9	1	0.0109857	2.73974	1	1	0.288135	-0.187247	0	0
744	ENSRNOG00000020653	S1pr2	sphingosine-1-phosphate receptor 2	1	0.014367	0.773551	1	1	0.0343825	-0.422112	0	0
745	ENSRNOG00000020901	S1pr5	sphingosine-1-phosphate receptor 5	1	0.0253327	0.696807	1	1	0.207608	-0.138209	0	0
746	ENSRNOG00000000858	Sapcd1	suppressor APC domain containing 1	1	0.0238029	1.29316	1	1	0.0700397	-0.736204	0	0
747	ENSRNOG00000020255	Sars	seryl-tRNA synthetase	1	0.0439001	0.67258	1	1	0.108229	-0.352644	0	0
748	ENSRNOG00000000702	Sart3	squamous cell carcinoma antigen recognized by T-cells 3	1	0.0120308	0.724622	1	1	0.150105	-0.531615	0	0
749	ENSRNOG00000013987	Sbno2	strawberry notch homolog 2	1	0.0238872	2.15252	1	1	0.121183	-1.23044	0	0
750	ENSRNOG00000000288	Scarf2	scavenger receptor class F, member 2	1	0.0344143	1.5327	1	1	0.0589004	-1.1708	0	0
751	ENSRNOG00000013552	Scd	stearoyl-CoA desaturase	1	0.0407401	1.377	1	1	0.335617	-0.490921	0	0
752	ENSRNOG00000002358	Scpep1	serine carboxypeptidase 1	1	0.0215473	1.10409	1	1	0.234923	-0.130564	0	0
753	ENSRNOG00000023668	Scyl1	SCY1 like pseudokinase 1	1	0.0329023	1.447	1	1	0.113573	-0.944561	0	0
754	ENSRNOG00000059947	Sdc1	syndecan 1	1	0.0261316	2.68003	1	1	0.0648054	-1.49444	0	0
755	ENSRNOG00000014297	Sdc4	syndecan 4	1	0.0136586	0.953885	1	1	0.466991	-0.0373792	0	0
756	ENSRNOG00000012121	Sdf2	stromal cell derived factor 2	1	0.011342	0.644636	1	1	0.380054	-0.0111366	0	0
757	ENSRNOG00000001859	Sdf2l1	stromal cell-derived factor 2-like 1	1	0.0269351	1.77627	1	1	0.0950432	-0.615967	0	0
758	ENSRNOG00000004672	Sec14l2	SEC14-like lipid binding 2	1	0.010989	0.683911	1	1	0.0384447	0.352211	0	0
759	ENSRNOG00000047873	Sec22c	SEC22 homolog C, vesicle trafficking protein	1	0.044648	0.967661	1	1	0.0757699	-0.551533	0	0
760	ENSRNOG00000006345	Sec61b	Sec61 translocon beta subunit	1	0.0267962	1.6205	1	1	0.0996775	-0.706701	0	0
761	ENSRNOG00000002794	Selp	selectin P	1	0.0159123	2.58	1	1	0.244962	-0.565616	0	0
762	ENSRNOG00000021101	Sema6c	semaphorin 6C	1	0.00991076	1.12016	1	1	0.127674	-0.712622	0	0
763	ENSRNOG00000012989	Serinc2	serine incorporator 2	1	0.0145768	2.11094	1	1	0.065091	-1.84086	0	0
764	ENSRNOG00000010478	Serpina3n	serine (or cysteine) peptidase inhibitor, clade A, member 3N	1	0.0154537	4.16527	1	1	0.495133	-0.0105967	0	0
765	ENSRNOG00000016581	Serpinb1a	serpin family B member 1A	1	0.0239268	3.2393	1	1	0.288046	-0.427094	0	0
766	ENSRNOG00000015967	Sh3bgrl3	SH3 domain binding glutamate-rich protein like 3	1	0.00955589	1.76178	1	1	0.0504265	-1.46731	0	0
767	ENSRNOG00000009360	Sh3bp1	SH3-domain binding protein 1	1	0.00501841	1.58854	1	1	0.081414	-1.15627	0	0
768	ENSRNOG00000049683	Sh3gl1	SH3 domain containing GRB2 like 1, endophilin A2	1	0.0202683	1.53032	1	1	0.0904136	-0.929039	0	0
769	ENSRNOG00000020353	Sh3pxd2a	SH3 and PX domains 2A	1	0.020739	0.910777	1	1	0.463559	0.0389811	0	0
770	ENSRNOG00000004063	Sh3pxd2b	SH3 and PX domains 2B	1	0.0198963	1.9904	1	1	0.0536002	-0.756271	0	0
771	ENSRNOG00000020882	Shkbp1	Sh3kbp1 binding protein 1	1	0.018754	1.0437	1	1	0.120589	-0.954849	0	0
772	ENSRNOG00000005433	Shq1	SHQ1, H/ACA ribonucleoprotein assembly factor	1	0.0361157	0.627464	1	1	0.11271	-0.274245	0	0
773	ENSRNOG00000017871	Sidt2	SID1 transmembrane family, member 2	1	0.0477693	0.897789	1	1	0.10819	-0.781405	0	0
774	ENSRNOG00000014604	Sigmar1	sigma non-opioid intracellular receptor 1	1	1.43438e-05	1.48737	1	1	0.10229	-0.525177	0	0
775	ENSRNOG00000048622	Sin3b	SIN3 transcription regulator family member B	1	0.000321219	0.724349	1	1	0.10933	-0.48877	0	0
776	ENSRNOG00000004763	Sirpa	signal-regulatory protein alpha	1	0.0456992	1.12269	1	1	0.0629286	-0.663138	0	0
777	ENSRNOG00000028640	Siva1	SIVA1, apoptosis-inducing factor	1	0.0459008	1.378	1	1	0.058172	-0.738202	0	0
778	ENSRNOG00000055340	Ski	SKI proto-oncogene	1	0.00427295	1.04041	1	1	0.126692	-0.580471	0	0
779	ENSRNOG00000038286	Slamf6	SLAM family member 6	1	0.0239517	2.2247	1	1	0.0829241	-1.54383	0	0
780	ENSRNOG00000008045	Slamf9	SLAM family member 9	1	0.0480822	2.46723	1	1	0.424303	-0.132094	0	0
781	ENSRNOG00000060580	Slc10a3	solute carrier family 10, member 3	1	0.000372802	0.651768	1	1	0.0126838	-0.399149	0	0
782	ENSRNOG00000021644	Slc15a3	solute carrier family 15 member 3	1	0.020994	1.64328	1	1	0.0822209	-0.955135	0	0
783	ENSRNOG00000017072	Slc16a14	solute carrier family 16, member 14	1	0.00438728	0.740857	1	1	0.166395	-0.323119	0	0
784	ENSRNOG00000010275	Slc17a9	solute carrier family 17 member 9	1	0.0105169	1.75439	1	1	0.181357	-0.48084	0	0
785	ENSRNOG00000039980	Slc25a5	solute carrier family 25 member 5	1	0.00653086	0.658119	1	1	0.0337406	-0.249804	0	0
786	ENSRNOG00000030537	Slc26a11	solute carrier family 26 member 11	1	0.0245822	0.916106	1	1	0.172347	-0.797099	0	0
787	ENSRNOG00000015421	Slc27a3	solute carrier family 27 member 3	1	0.0182048	1.2233	1	1	0.0946337	-1.0213	0	0
788	ENSRNOG00000014369	Slc27a4	solute carrier family 27 member 4	1	0.0266018	1.67716	1	1	0.0752469	-1.29834	0	0
789	ENSRNOG00000000568	Slc29a3	solute carrier family 29 member 3	1	0.00514475	1.21203	1	1	0.133828	-0.496385	0	0
790	ENSRNOG00000005302	Slc2a9	solute carrier family 2 member 9	1	0.0028849	0.874217	1	1	0.186299	-0.0972515	0	0
791	ENSRNOG00000002908	Slc35a4	solute carrier family 35, member A4	1	0.0106337	0.754487	1	1	0.0871331	-0.708893	0	0
792	ENSRNOG00000004510	Slc35b1	solute carrier family 35, member B1	1	0.0159277	0.725628	1	1	0.0138673	-0.361214	0	0
793	ENSRNOG00000019900	Slc35b2	solute carrier family 35 member B2	1	0.00478808	1.86095	1	1	0.0644465	-1.43951	0	0
794	ENSRNOG00000018649	Slc35c2	solute carrier family 35 member C2	1	0.0154039	1.41118	1	1	0.165922	-0.87232	0	0
795	ENSRNOG00000012287	Slc35e1	solute carrier family 35, member E1	1	0.00929674	1.85741	1	1	0.0882877	-0.990107	0	0
796	ENSRNOG00000012356	Slc36a1	solute carrier family 36 member 1	1	0.0308922	1.02141	1	1	0.066542	-0.844847	0	0
797	ENSRNOG00000004604	Slc38a10	solute carrier family 38, member 10	1	0.000168954	1.82382	1	1	0.102408	-1.04614	0	0
798	ENSRNOG00000012007	Slc38a7	solute carrier family 38, member 7	1	0.0271879	1.4331	1	1	0.0548437	-1.35026	0	0
799	ENSRNOG00000011981	Slc39a13	solute carrier family 39 member 13	1	0.00612441	1.34899	1	1	0.0638337	-1.15285	0	0
800	ENSRNOG00000045524	Slc39a3	solute carrier family 39 member 3	1	0.0477153	0.935854	1	1	0.170082	-0.428623	0	0
801	ENSRNOG00000008713	Slc41a2	solute carrier family 41 member 2	1	0.0396397	2.33909	1	1	0.0934042	-1.11386	0	0
802	ENSRNOG00000014347	Slc4a2	solute carrier family 4 member 2	1	0.00402552	1.38182	1	1	0.0601386	-1.01083	0	0
803	ENSRNOG00000010210	Slc7a11	solute carrier family 7 member 11	1	0.0164076	1.46767	1	1	0.122535	-1.0759	0	0
804	ENSRNOG00000010296	Slc7a7	solute carrier family 7 member 7	1	0.0277724	1.55316	1	1	0.05056	-0.996648	0	0
805	ENSRNOG00000008554	Slc9a9	solute carrier family 9 member A9	1	0.0326612	0.735438	1	1	0.0241367	0.467851	0	0
806	ENSRNOG00000009005	Slco2a1	solute carrier organic anion transporter family, member 2a1	1	0.0153767	1.96702	1	1	0.0837015	-0.409328	0	0
807	ENSRNOG00000046699	Slpi	secretory leukocyte peptidase inhibitor	1	0.00343397	1.53642	1	1	0.0717097	0.765559	0	0
808	ENSRNOG00000029508	Slpil2	antileukoproteinase-like 2	1	0.0230726	1.82855	1	1	0.184075	0.207618	0	0
809	ENSRNOG00000024445	Slx4	SLX4 structure-specific endonuclease subunit	1	0.041737	0.669485	1	1	0.0809046	-0.808039	0	0
810	ENSRNOG00000019596	Smg9	SMG9 nonsense mediated mRNA decay factor	1	0.0374726	1.7956	1	1	0.0746467	-1.44313	0	0
811	ENSRNOG00000008332	Smo	smoothened, frizzled class receptor	1	0.0177421	0.863314	1	1	0.0557313	-0.327564	0	0
812	ENSRNOG00000000257	Smpd3	sphingomyelin phosphodiesterase 3	1	0.0424564	0.885271	1	1	0.287704	0.231408	0	0
813	ENSRNOG00000037299	Smpd5	sphingomyelin phosphodiesterase 5	1	0.0487485	0.647627	1	1	0.215107	-0.126819	0	0
814	ENSRNOG00000031173	Snd1	staphylococcal nuclease and tudor domain containing 1	1	0.0429227	1.10574	1	1	0.0699966	-0.733667	0	0
815	ENSRNOG00000001060	Snrnp35	small nuclear ribonucleoprotein U11/U12 subunit 35	1	0.0437491	0.925729	1	1	0.142277	-0.610532	0	0
816	ENSRNOG00000015844	Snrpd2	small nuclear ribonucleoprotein D2 polypeptide	1	0.00883718	0.787695	1	1	0.325205	-0.190642	0	0
817	ENSRNOG00000050410	Snrpd3	small nuclear ribonucleoprotein D3 polypeptide	1	0.000833046	0.583702	1	1	0.0776241	-0.144478	0	0
818	ENSRNOG00000016507	Snrpg	small nuclear ribonucleoprotein polypeptide G	1	0.0428621	0.671565	1	1	0.493635	0.00472822	0	0
819	ENSRNOG00000014202	Snx20	sorting nexin 20	1	0.023329	2.32433	1	1	0.0750359	-0.789934	0	0
820	ENSRNOG00000001258	Snx8	sorting nexin 8	1	0.00444204	1.88424	1	1	0.0567122	-1.65542	0	0
821	ENSRNOG00000053240	Soga1	suppressor of glucose, autophagy associated 1	1	0.0168605	1.06513	1	1	0.16474	-0.412735	0	0
822	ENSRNOG00000010626	Sphk1	sphingosine kinase 1	1	0.0126244	1.68125	1	1	0.16562	-0.859778	0	0
823	ENSRNOG00000012811	Spint1	serine peptidase inhibitor, Kunitz type 1	1	0.0491339	0.962264	1	1	0.0742021	-0.491498	0	0
824	ENSRNOG00000020636	Spint2	serine peptidase inhibitor, Kunitz type, 2	1	0.0321248	1.61664	1	1	0.382756	-0.134713	0	0
825	ENSRNOG00000058003	Spon1	spondin 1	1	0.0263389	1.19953	1	1	0.22826	-0.230867	0	0
826	ENSRNOG00000025711	Spout1	SPOUT domain containing methyltransferase 1	1	0.0322684	1.22525	1	1	0.0802679	-0.821185	0	0
827	ENSRNOG00000051915	Spred3	sprouty-related, EVH1 domain containing 3	1	0.0141421	0.649085	1	1	0.00904517	-0.456232	0	0
828	ENSRNOG00000010793	Spryd3	SPRY domain containing 3	1	0.0261116	1.20261	1	1	0.152893	-0.596721	0	0
829	ENSRNOG00000003463	Srebf1	sterol regulatory element binding transcription factor 1	1	0.0394751	1.54464	1	1	0.10412	-1.18822	0	0
830	ENSRNOG00000003715	Srpx2	sushi-repeat-containing protein, X-linked 2	1	0.0452849	2.01936	1	1	0.1159	-1.09222	0	0
831	ENSRNOG00000016687	Ssc5d	scavenger receptor cysteine rich family member with 5 domains	1	0.00647431	1.38915	1	1	0.121355	-1.03513	0	0
832	ENSRNOG00000018878	Ssh3	slingshot protein phosphatase 3	1	0.00566182	0.947326	1	1	0.0578259	-0.46455	0	0
833	ENSRNOG00000053172	Ssr4	signal sequence receptor subunit 4	1	0.00471223	1.60891	1	1	0.0402752	-0.441557	0	0
834	ENSRNOG00000018434	Stab1	stabilin 1	1	0.016567	2.0909	1	1	0.150622	-1.34716	0	0
835	ENSRNOG00000042044	Stard3	StAR-related lipid transfer domain containing 3	1	0.0234062	1.07488	1	1	0.0773965	-0.942043	0	0
836	ENSRNOG00000025052	Stard5	StAR-related lipid transfer domain containing 5	1	0.0304778	1.18881	1	1	0.0790139	-0.380379	0	0
837	ENSRNOG00000004217	Stk10	serine/threonine kinase 10	1	0.0493988	1.36491	1	1	0.223264	-0.401215	0	0
838	ENSRNOG00000008530	Stoml1	stomatin like 1	1	0.00956913	1.09915	1	1	0.10071	-0.655171	0	0
839	ENSRNOG00000015670	Stx7	syntaxin 7	1	0.0107955	0.593858	1	1	0.156089	0.0563309	0	0
840	ENSRNOG00000000922	Sumf2	sulfatase modifying factor 2	1	0.031945	1.50836	1	1	0.0592718	-0.42033	0	0
841	ENSRNOG00000032840	Sumo4	small ubiquitin-like modifier 4	1	0.0205045	0.771464	1	1	0.0778832	-0.215978	0	0
842	ENSRNOG00000012160	Syk	spleen associated tyrosine kinase	1	0.0354403	2.14399	1	1	0.0686563	-0.949046	0	0
843	ENSRNOG00000014353	Sympk	symplekin	1	0.00506379	1.45147	1	1	0.0954898	-1.18259	0	0
844	ENSRNOG00000000483	Syngap1	synaptic Ras GTPase activating protein 1	1	0.0118188	1.13725	1	1	0.151383	-0.642821	0	0
845	ENSRNOG00000019780	Sypl2	synaptophysin-like 2	1	0.0458448	1.22587	1	1	0.183949	-1.03999	0	0
846	ENSRNOG00000004229	Tac3	tachykinin 3	1	0.0212558	1.22845	1	1	0.0500562	-0.764469	0	0
847	ENSRNOG00000019178	Taf10	TATA-box binding protein associated factor 10	1	0.0185913	0.721078	1	1	0.128787	-0.546691	0	0
848	ENSRNOG00000001355	Taf6	TATA-box binding protein associated factor 6	1	0.0210537	0.605293	1	1	0.131758	-0.442459	0	0
849	ENSRNOG00000019419	Taf6l	TATA-box binding protein associated factor 6 like	1	0.00792897	1.00991	1	1	0.0806241	-0.864562	0	0
850	ENSRNOG00000008301	Tagln2	transgelin 2	1	0.00546942	1.07847	1	1	0.0338729	-0.403682	0	0
851	ENSRNOG00000019357	Tax1bp3	Tax1 binding protein 3	1	0.0165335	0.787195	1	1	0.104165	-0.473488	0	0
852	ENSRNOG00000006394	Tbc1d10a	TBC1 domain family, member 10a	1	0.0214187	1.01678	1	1	0.217926	-0.490004	0	0
853	ENSRNOG00000005766	Tbc1d20	TBC1 domain family, member 20	1	0.029506	1.13715	1	1	0.0766736	-0.739082	0	0
854	ENSRNOG00000017057	Tbc1d22a	TBC1 domain family, member 22a	1	0.00566526	0.595518	1	1	0.113831	-0.395925	0	0
855	ENSRNOG00000052204	Tbc1d24	TBC1 domain family, member 24	1	0.0306612	1.02038	1	1	0.0546186	-0.879194	0	0
856	ENSRNOG00000005303	Tbc1d25	TBC1 domain family, member 25	1	0.00231267	0.874642	1	1	0.155923	-0.860243	0	0
857	ENSRNOG00000013429	Tbl3	transducin (beta)-like 3	1	0.0212224	1.88636	1	1	0.0500108	-1.30086	0	0
858	ENSRNOG00000023850	Tbrg1	transforming growth factor beta regulator 1	1	0.00791987	1.70328	1	1	0.0822972	-0.800092	0	0
859	ENSRNOG00000007918	Tbxas1	thromboxane A synthase 1	1	0.0338542	2.62532	1	1	0.116317	-0.708919	0	0
860	ENSRNOG00000004280	Tcn2	transcobalamin 2	1	0.0316835	1.04916	1	1	0.170721	-0.554506	0	0
861	ENSRNOG00000042576	Tcp11l1	t-complex 11 like 1	1	0.019824	1.15458	1	1	0.203375	-0.480206	0	0
862	ENSRNOG00000002278	Tec	tec protein tyrosine kinase	1	0.038141	0.656652	1	1	0.0520251	-0.604813	0	0
863	ENSRNOG00000021904	Tecpr2	tectonin beta-propeller repeat containing 2	1	0.0194988	1.21052	1	1	0.112111	-0.656613	0	0
864	ENSRNOG00000060307	Ten1	TEN1 CST complex subunit	1	0.0287222	1.44459	1	1	0.100826	-0.273542	0	0
865	ENSRNOG00000051952	Tes	testin LIM domain protein	1	0.0389081	1.26359	1	1	0.0607883	-0.830461	0	0
866	ENSRNOG00000013712	Tex261	testis expressed 261	1	0.0302877	1.01853	1	1	0.0984067	-0.613481	0	0
867	ENSRNOG00000030625	Tf	transferrin	1	0.0165605	1.00752	1	1	2.13778e-06	0.406258	0	0
868	ENSRNOG00000056098	Tfpt	TCF3 fusion partner	1	0.0298077	0.999213	1	1	0.0477199	-0.472567	0	0
869	ENSRNOG00000019965	Tgfb1i1	transforming growth factor beta 1 induced transcript 1	1	0.0137032	1.69022	1	1	0.051356	-1.17681	0	0
870	ENSRNOG00000009867	Tgfb3	transforming growth factor, beta 3	1	0.0113691	0.858749	1	1	0.374563	0.0637314	0	0
871	ENSRNOG00000012216	Tgfbi	transforming growth factor, beta induced	1	0.0253356	1.18412	1	1	0.0875778	-0.609839	0	0
872	ENSRNOG00000013265	Tgfbr2	transforming growth factor, beta receptor 2	1	0.0409293	1.07126	1	1	0.489045	-0.0130284	0	0
873	ENSRNOG00000037967	Thap7	THAP domain containing 7	1	0.048035	1.18837	1	1	0.168854	-0.841101	0	0
874	ENSRNOG00000059903	Thbs3	thrombospondin 3	1	0.0389728	1.00591	1	1	0.103313	-0.219878	0	0
875	ENSRNOG00000000104	Thoc3	THO complex 3	1	0.0125644	0.888898	1	1	0.0654177	-0.607808	0	0
876	ENSRNOG00000003497	Thoc6	THO complex 6	1	0.0429817	1.16051	1	1	0.125005	-0.746801	0	0
877	ENSRNOG00000016630	Tln1	talin 1	1	0.0236306	1.06401	1	1	0.0998658	-0.766573	0	0
878	ENSRNOG00000009822	Tlr2	toll-like receptor 2	1	0.0415544	1.94809	1	1	0.315918	-0.383042	0	0
879	ENSRNOG00000016437	Tm4sf4	transmembrane 4 L six family member 4	1	0.0170817	0.700348	1	1	0.167332	1.48419	0	0
880	ENSRNOG00000055579	Tmbim6	transmembrane BAX inhibitor motif containing 6	1	0.0268274	0.600385	1	1	0.0739701	-0.293988	0	0
881	ENSRNOG00000007901	Tmed10	transmembrane p24 trafficking protein 10	1	0.0268172	0.756738	1	1	0.126381	-0.233846	0	0
882	ENSRNOG00000013889	Tmed3	transmembrane p24 trafficking protein 3	1	0.0218928	1.56237	1	1	0.0709172	-0.450152	0	0
883	ENSRNOG00000002434	Tmem100	transmembrane protein 100	1	0.0157588	1.09674	1	1	0.230398	0.250858	0	0
884	ENSRNOG00000001441	Tmem120a	transmembrane protein 120A	1	0.00841487	0.604997	1	1	0.0952596	-0.514029	0	0
885	ENSRNOG00000023708	Tmem176a	transmembrane protein 176A	1	0.00274202	1.42975	1	1	0.186445	0.0646907	0	0
886	ENSRNOG00000008465	Tmem176b	transmembrane protein 176B	1	0.0145236	1.3311	1	1	0.0502323	0.338106	0	0
887	ENSRNOG00000022802	Tmem184b	transmembrane protein 184B	1	0.00289346	0.677536	1	1	0.107017	-0.560966	0	0
888	ENSRNOG00000015974	Tmem208	transmembrane protein 208	1	0.0479858	1.84126	1	1	0.066053	-0.792008	0	0
889	ENSRNOG00000028083	Tmem35b	transmembrane protein 35B	1	0.00470505	1.16029	1	1	0.331417	-0.192853	0	0
890	ENSRNOG00000003075	Tmem39a	transmembrane protein 39a	1	0.033125	1.25669	1	1	0.0595649	-0.693906	0	0
891	ENSRNOG00000007519	Tmem43	transmembrane protein 43	1	0.0178035	0.992438	1	1	0.158823	-0.206169	0	0
892	ENSRNOG00000017279	Tmem50a	transmembrane protein 50A	1	0.026452	0.870159	1	1	0.182833	-0.207309	0	0
893	ENSRNOG00000010204	Tmem9	transmembrane protein 9	1	0.00204303	1.44047	1	1	0.067082	-0.973339	0	0
894	ENSRNOG00000022657	Tmem97	transmembrane protein 97	1	0.0426238	2.72984	1	1	0.0820939	-1.54954	0	0
895	ENSRNOG00000042499	Tmsb10	thymosin, beta 10	1	0.0109133	0.91407	1	1	0.0431296	-0.383551	0	0
896	ENSRNOG00000058645	Tnc	tenascin C	1	0.0194333	6.08154	1	1	0.0931267	-3.14768	0	0
897	ENSRNOG00000050792	Tnfaip6	TNF alpha induced protein 6	1	0.0136146	1.49196	1	1	0.457225	-0.0472932	0	0
898	ENSRNOG00000008336	Tnfrsf11b	TNF receptor superfamily member 11B	1	0.0130006	2.08283	1	1	0.406123	0.188415	0	0
899	ENSRNOG00000031312	Tnfrsf1a	TNF receptor superfamily member 1A	1	0.00930474	0.979742	1	1	0.0331234	-0.512755	0	0
900	ENSRNOG00000014464	Tnfsf13b	TNF superfamily member 13b	1	0.0203626	0.904613	1	1	0.365181	0.0395316	0	0
901	ENSRNOG00000026607	Tnfsf18	TNF superfamily member 18	1	0.0205522	1.69867	1	1	0.200256	-0.751809	0	0
902	ENSRNOG00000006894	Tor1a	torsin family 1, member A	1	0.0362627	0.837416	1	1	0.0672941	-0.488024	0	0
903	ENSRNOG00000006435	Tor1b	torsin family 1, member B	1	0.00465858	0.795292	1	1	0.0211047	-0.42709	0	0
904	ENSRNOG00000009369	Tor4a	torsin family 4, member A	1	0.0312307	1.05706	1	1	0.063241	-0.540428	0	0
905	ENSRNOG00000015122	Tpd52l2	tumor protein D52-like 2	1	0.0347026	0.591567	1	1	0.261962	-0.0434676	0	0
906	ENSRNOG00000048914	Traf1	TNF receptor-associated factor 1	1	0.0220469	0.685741	1	1	0.0592149	-0.298431	0	0
907	ENSRNOG00000003131	Traf7	TNF receptor associated factor 7	1	0.0154406	0.76863	1	1	0.0919571	-0.634625	0	0
908	ENSRNOG00000037627	Trappc1	trafficking protein particle complex 1	1	0.0366598	0.640999	1	1	0.381558	-0.0641871	0	0
909	ENSRNOG00000014581	Trappc2l	trafficking protein particle complex 2-like	1	0.00179781	0.887866	1	1	0.0944414	-0.363696	0	0
910	ENSRNOG00000022859	Trem1	triggering receptor expressed on myeloid cells 1	1	0.0310027	2.72893	1	1	0.116657	-1.30848	0	0
911	ENSRNOG00000011824	Trh	thyrotropin releasing hormone	1	0.0251872	1.5895	1	1	0.0952022	0.927976	0	0
912	ENSRNOG00000048580	Trip6	thyroid hormone receptor interactor 6	1	0.0189579	2.21402	1	1	0.0550859	-1.39989	0	0
913	ENSRNOG00000018122	Tspan17	tetraspanin 17	1	0.0368781	1.77138	1	1	0.184192	-0.392921	0	0
914	ENSRNOG00000032677	Tssc4	tumor suppressing subtransferable candidate 4	1	0.0201731	1.43278	1	1	0.147121	-0.825142	0	0
915	ENSRNOG00000009020	Tsta3	tissue specific transplantation antigen P35B	1	0.0266885	1.22301	1	1	0.119067	-0.391164	0	0
916	ENSRNOG00000014879	Ttc7a	tetratricopeptide repeat domain 7A	1	0.038027	0.894288	1	1	0.101484	-0.594177	0	0
917	ENSRNOG00000010141	Ttll1	tubulin tyrosine ligase like 1	1	0.0224198	0.904541	1	1	0.30353	-0.116101	0	0
918	ENSRNOG00000017445	Tubb2b	tubulin, beta 2B class IIb	1	0.00904655	2.15004	1	1	0.0600999	-1.35268	0	0
919	ENSRNOG00000020213	Tubg1	tubulin, gamma 1	1	0.0135948	1.27392	1	1	0.0911434	-1.24259	0	0
920	ENSRNOG00000006494	Tubg2	tubulin, gamma 2	1	0.0179927	0.771208	1	1	0.186506	-0.447701	0	0
921	ENSRNOG00000048242	Txlna	taxilin alpha	1	0.0215049	1.03727	1	1	0.0967255	-0.645374	0	0
922	ENSRNOG00000012081	Txn1	thioredoxin 1	1	0.0210421	0.635469	1	1	0.424846	0.0342226	0	0
923	ENSRNOG00000032948	Tyk2	tyrosine kinase 2	1	0.0114355	0.618044	1	1	0.0269792	-0.57198	0	0
924	ENSRNOG00000024352	Tyw1	tRNA-yW synthesizing protein 1 homolog	1	0.022318	1.23512	1	1	0.148681	-0.47907	0	0
925	ENSRNOG00000045860	U2af1	U2 small nuclear RNA auxiliary factor 1	1	0.0168319	0.839998	1	1	0.0657362	-0.603239	0	0
926	ENSRNOG00000015914	U2af2	U2 small nuclear RNA auxiliary factor 2	1	0.014023	1.12773	1	1	0.0919238	-0.799243	0	0
927	ENSRNOG00000016930	Ube2s	ubiquitin-conjugating enzyme E2S	1	0.0158112	1.06533	1	1	0.0793572	-0.886308	0	0
928	ENSRNOG00000048411	Uhrf1	ubiquitin-like with PHD and ring finger domains 1	1	0.0284473	2.18826	1	1	0.0729111	-2.02115	0	0
929	ENSRNOG00000001797	Umps	uridine monophosphate synthetase	1	0.0110201	1.22082	1	1	0.0106717	-0.441525	0	0
930	ENSRNOG00000021725	Unc119b	unc-119 lipid binding chaperone B	1	0.0466048	0.632415	1	1	0.124995	-0.34848	0	0
931	ENSRNOG00000012357	Unc45a	unc-45 myosin chaperone A	1	0.0448656	1.19068	1	1	0.151792	-0.813055	0	0
932	ENSRNOG00000026636	Urm1	ubiquitin related modifier 1	1	0.0449195	0.649497	1	1	0.0435505	-0.538661	0	0
933	ENSRNOG00000004255	Usf1	upstream transcription factor 1	1	0.0278859	0.766044	1	1	0.359243	-0.144283	0	0
934	ENSRNOG00000012748	Vamp8	vesicle-associated membrane protein 8	1	0.0295076	1.24867	1	1	0.199199	-0.238126	0	0
935	ENSRNOG00000010457	Vash1	vasohibin 1	1	0.0404932	0.845934	1	1	0.093688	-0.760033	0	0
936	ENSRNOG00000050430	Vav1	vav guanine nucleotide exchange factor 1	1	0.0364378	2.66768	1	1	0.0615091	-1.37721	0	0
937	ENSRNOG00000003587	Vegfd	vascular endothelial growth factor D	1	0.0221909	0.985701	1	1	0.0933787	-0.891556	0	0
938	ENSRNOG00000028774	Vgll3	vestigial-like family member 3	1	0.0427871	1.17707	1	1	0.122359	-0.560508	0	0
939	ENSRNOG00000050828	Vkorc1	vitamin K epoxide reductase complex, subunit 1	1	0.00907579	0.889034	1	1	0.0698452	-0.182456	0	0
940	ENSRNOG00000021222	Vps16	VPS16 CORVET/HOPS core subunit	1	0.00867471	0.792321	1	1	0.0921858	-0.626991	0	0
941	ENSRNOG00000013689	Vps18	VPS18 CORVET/HOPS core subunit	1	0.014272	1.6924	1	1	0.068508	-1.01597	0	0
942	ENSRNOG00000021081	Vps72	vacuolar protein sorting 72 homolog	1	0.042028	1.03601	1	1	0.0677486	-0.980447	0	0
943	ENSRNOG00000000569	Vsir	V-set immunoregulatory receptor	1	0.00291318	1.65291	1	1	0.0898316	-0.406474	0	0
944	ENSRNOG00000029662	Wdfy4	WDFY family member 4	1	0.0394922	1.52753	1	1	0.0647466	-1.04438	0	0
945	ENSRNOG00000031171	Wdr46	WD repeat domain 46	1	0.0265761	1.70963	1	1	0.114489	-0.96694	0	0
946	ENSRNOG00000042878	Wdr74	WD repeat domain 74	1	0.0255589	0.639976	1	1	0.122353	-0.413862	0	0
947	ENSRNOG00000003243	Wdr81	WD repeat domain 81	1	0.0378272	1.49546	1	1	0.0931023	-0.949955	0	0
948	ENSRNOG00000010421	Wdr91	WD repeat domain 91	1	0.0205702	1.61482	1	1	0.0636122	-0.668777	0	0
949	ENSRNOG00000012084	Xpnpep1	X-prolyl aminopeptidase 1	1	6.22026e-05	1.15926	1	1	0.0901745	-0.539749	0	0
950	ENSRNOG00000001861	Ydjc	YdjC chitooligosaccharide deacetylase homolog	1	0.00645914	1.0518	1	1	0.156066	-0.163388	0	0
951	ENSRNOG00000010512	Yipf1	Yip1 domain family, member 1	1	0.0269442	0.902295	1	1	0.131535	-0.228601	0	0
952	ENSRNOG00000018998	Yipf3	Yip1 domain family, member 3	1	0.0152805	1.05436	1	1	0.135057	-0.70249	0	0
953	ENSRNOG00000009595	Zbtb48	zinc finger and BTB domain containing 48	1	0.0475155	1.36265	1	1	0.0725843	-1.15257	0	0
954	ENSRNOG00000032917	Zfand2a	zinc finger AN1-type containing 2A	1	0.0336229	0.674762	1	1	0.0906805	-0.427312	0	0
955	ENSRNOG00000018639	Zfand2b	zinc finger AN1-type containing 2B	1	0.0455479	1.40853	1	1	0.141807	-1.09597	0	0
956	ENSRNOG00000025140	Zfat	zinc finger and AT hook domain containing	1	0.0250552	1.31418	1	1	0.1798	-0.20394	0	0
957	ENSRNOG00000017290	Zfp335	zinc finger protein 335	1	0.0171443	1.15751	1	1	0.102882	-0.893199	0	0
958	ENSRNOG00000018272	Zfp511	zinc finger protein 511	1	0.0330322	0.699046	1	1	0.10815	-0.315792	0	0
959	ENSRNOG00000016258	Zfp516	zinc finger protein 516	1	0.0211323	1.02009	1	1	0.0223931	-0.54687	0	0
960	ENSRNOG00000016683	Zfp668	zinc finger protein 668	1	0.0112941	1.17358	1	1	0.0945361	-0.695789	0	0
961	ENSRNOG00000050180	Zfpl1	zinc finger protein-like 1	1	0.010009	1.38949	1	1	0.091406	-0.929451	0	0
962	ENSRNOG00000012528	Zfyve19	zinc finger FYVE-type containing 19	1	0.0133234	1.13155	1	1	0.147919	-0.920311	0	0
963	ENSRNOG00000010119	Zmat3	zinc finger, matrin type 3	1	0.0293388	0.964841	1	1	0.138252	-0.403614	0	0
964	ENSRNOG00000007752	Zmynd19	zinc finger, MYND-type containing 19	1	0.0209044	0.904368	1	1	0.0560023	-0.629049	0	0
965	ENSRNOG00000017354	Zyx	zyxin	1	0.0346402	1.75834	1	1	0.147333	-0.977252	0	0
966	ENSRNOG00000005935	A3galt2	alpha 1,3-galactosyltransferase 2	2	0.00712434	1.77164	1	1	0.0105336	-1.18106	1	-1
967	ENSRNOG00000000967	Aacs	acetoacetyl-CoA synthetase	2	0.0370328	1.65685	1	1	0.0241387	-1.20545	1	-1
968	ENSRNOG00000018863	Abcc10	ATP binding cassette subfamily C member 10	2	0.0267519	0.979995	1	1	0.0370393	-0.807088	1	-1
969	ENSRNOG00000036934	Abhd12	abhydrolase domain containing 12	2	0.0254798	1.26888	1	1	0.026588	-0.856233	1	-1
970	ENSRNOG00000009199	Accs	1-aminocyclopropane-1-carboxylate synthase homolog	2	0.0437534	0.676507	1	1	0.00379829	-0.632696	1	-1
971	ENSRNOG00000046261	Acp5	acid phosphatase 5, tartrate resistant	2	0.0087456	1.88398	1	1	0.0226481	-0.839722	1	-1
972	ENSRNOG00000034254	Actb	actin, beta	2	0.00638053	1.64879	1	1	0.0186317	-1.04354	1	-1
973	ENSRNOG00000036701	Actg1	actin, gamma 1	2	0.00399572	2.12905	1	1	0.0314468	-1.3413	1	-1
974	ENSRNOG00000056756	Actn1	actinin, alpha 1	2	0.0300063	2.17455	1	1	0.049783	-1.04438	1	-1
975	ENSRNOG00000021242	Adam33	ADAM metallopeptidase domain 33	2	0.000362182	1.00039	1	1	0.00510048	-0.84923	1	-1
976	ENSRNOG00000017897	Adam8	ADAM metallopeptidase domain 8	2	0.0382884	3.76962	1	1	0.0359577	-3.10646	1	-1
977	ENSRNOG00000003538	Adamts4	ADAM metallopeptidase with thrombospondin type 1 motif, 4	2	0.0404386	2.54773	1	1	0.0319151	-1.96498	1	-1
978	ENSRNOG00000005574	Adamts8	ADAM metallopeptidase with thrombospondin type 1 motif, 8	2	0.0051464	2.05509	1	1	0.00260623	-1.57069	1	-1
979	ENSRNOG00000054033	Adap1	ArfGAP with dual PH domains 1	2	0.0476843	1.736	1	1	0.0251934	-1.71393	1	-1
980	ENSRNOG00000017777	Ahcy	adenosylhomocysteinase	2	0.0045321	1.41126	1	1	0.0321845	-0.987145	1	-1
981	ENSRNOG00000009734	Akr1b8	aldo-keto reductase family 1, member B8	2	0.0295846	2.73453	1	1	0.0418784	-0.753871	1	-1
982	ENSRNOG00000017512	Aldh3b1	aldehyde dehydrogenase 3 family, member B1	2	0.00438894	1.63651	1	1	0.0119898	-1.23634	1	-1
983	ENSRNOG00000014645	Aldh7a1	aldehyde dehydrogenase 7 family, member A1	2	0.0296009	0.692276	1	1	0.0485789	-0.836119	1	-1
984	ENSRNOG00000002883	Alg1	ALG1, chitobiosyldiphosphodolichol beta-mannosyltransferase	2	0.00733646	1.33399	1	1	0.0212051	-0.932054	1	-1
985	ENSRNOG00000036687	Alyref	Aly/REF export factor	2	0.0270405	0.741937	1	1	0.0244246	-0.678813	1	-1
986	ENSRNOG00000006460	Amdhd2	amidohydrolase domain containing 2	2	0.0247957	2.16173	1	1	0.0224202	-1.72918	1	-1
987	ENSRNOG00000019240	Ampd2	adenosine monophosphate deaminase 2	2	0.0418018	0.933424	1	1	0.0487597	-0.781617	1	-1
988	ENSRNOG00000019936	Anapc15	anaphase promoting complex subunit 15	2	0.00136156	1.75824	1	1	0.0166717	-0.823377	1	-1
989	ENSRNOG00000007545	Angptl4	angiopoietin-like 4	2	0.0362032	3.21314	1	1	0.035403	-1.7575	1	-1
990	ENSRNOG00000015865	Ap2s1	adaptor-related protein complex 2, sigma 1 subunit	2	0.00278657	1.26367	1	1	0.0361145	-0.754911	1	-1
991	ENSRNOG00000026114	Ap5b1	adaptor-related protein complex 5, beta 1 subunit	2	0.00729894	0.782693	1	1	0.0395728	-0.623678	1	-1
992	ENSRNOG00000054775	Arf3	ADP-ribosylation factor 3	2	0.0080902	2.09817	1	1	0.0268973	-1.02648	1	-1
993	ENSRNOG00000046472	Arfgap3	ADP-ribosylation factor GTPase activating protein 3	2	0.00516557	1.62064	1	1	0.0380528	-0.783273	1	-1
994	ENSRNOG00000028569	Arhgap27	Rho GTPase activating protein 27	2	0.00590166	1.22975	1	1	0.0259184	-0.962148	1	-1
995	ENSRNOG00000058545	Arhgap4	Rho GTPase activating protein 4	2	0.0126971	1.64224	1	1	0.0411696	-0.987916	1	-1
996	ENSRNOG00000013220	Arhgap45	Rho GTPase activating protein 45	2	0.00656493	2.26138	1	1	0.0196309	-1.0223	1	-1
997	ENSRNOG00000005034	Arhgef25	Rho guanine nucleotide exchange factor 25	2	0.0483939	0.951533	1	1	0.0328604	-0.847362	1	-1
998	ENSRNOG00000014653	Arl11	ADP-ribosylation factor like GTPase 11	2	0.0062735	3.31958	1	1	0.0419721	-0.932292	1	-1
999	ENSRNOG00000037707	Armcx6	armadillo repeat containing, X-linked 6	2	0.0389821	1.15551	1	1	0.0143357	-0.803686	1	-1
1000	ENSRNOG00000014448	Arntl	aryl hydrocarbon receptor nuclear translocator-like	2	0.0147987	2.21616	1	1	0.0436624	-0.81691	1	-1
1001	ENSRNOG00000007622	Arrdc1	arrestin domain containing 1	2	0.00144376	1.14022	1	1	0.0186097	-1.08002	1	-1
1002	ENSRNOG00000026060	Arsi	arylsulfatase family, member I	2	0.0004459	2.35718	1	1	0.0292909	-0.933127	1	-1
1003	ENSRNOG00000008837	Ass1	argininosuccinate synthase 1	2	0.00926667	2.21989	1	1	0.00413992	-1.27884	1	-1
1004	ENSRNOG00000007486	Atg7	autophagy related 7	2	0.0163347	1.50045	1	1	0.0109117	-0.808032	1	-1
1005	ENSRNOG00000004049	Baiap2	BAI1-associated protein 2	2	0.00127467	1.58573	1	1	0.0447655	-1.27466	1	-1
1006	ENSRNOG00000015514	Bcat1	branched chain amino acid transaminase 1	2	0.0254406	2.89063	1	1	0.0444053	-1.4696	1	-1
1007	ENSRNOG00000010890	Bmp1	bone morphogenetic protein 1	2	0.0499541	1.25504	1	1	0.0467992	-1.06057	1	-1
1008	ENSRNOG00000033700	Bud23	BUD23, rRNA methyltransferase and ribosome maturation factor	2	0.0402594	0.749025	1	1	0.0433827	-1.03032	1	-1
1009	ENSRNOG00000026474	Cad	carbamoyl-phosphate synthetase 2, aspartate transcarbamylase, and dihydroorotase	2	0.00417847	1.4364	1	1	0.00881036	-1.33749	1	-1
1010	ENSRNOG00000021560	Cass4	Cas scaffolding protein family member 4	2	0.0296933	1.06782	1	1	0.0259603	-0.985852	1	-1
1011	ENSRNOG00000010846	Ccdc22	coiled-coil domain containing 22	2	0.019106	0.704314	1	1	0.0191111	-0.935991	1	-1
1012	ENSRNOG00000024931	Ccdc88b	coiled-coil domain containing 88B	2	0.042829	1.13342	1	1	0.048159	-0.877947	1	-1
1013	ENSRNOG00000050233	Cchcr1	coiled-coil alpha-helical rod protein 1	2	0.0220404	1.55144	1	1	0.00862106	-1.32645	1	-1
1014	ENSRNOG00000011205	Ccl3	C-C motif chemokine ligand 3	2	0.0101167	1.48872	1	1	0.00546811	-1.5241	1	-1
1015	ENSRNOG00000057058	Cd300a	Cd300a molecule	2	0.0101499	3.40799	1	1	0.0205301	-1.62697	1	-1
1016	ENSRNOG00000020699	Cd37	CD37 molecule	2	0.0140684	2.14825	1	1	0.0315956	-0.870326	1	-1
1017	ENSRNOG00000016825	Cd3eap	CD3e molecule associated protein	2	0.0218997	1.4555	1	1	0.0164954	-1.23702	1	-1
1018	ENSRNOG00000037563	Cd68	Cd68 molecule	2	0.0323249	3.36324	1	1	0.0421528	-1.74621	1	-1
1019	ENSRNOG00000018616	Cdc42ep5	CDC42 effector protein 5	2	0.0425958	1.24506	1	1	0.0188931	-0.597255	1	-1
1020	ENSRNOG00000005410	Cdca7l	cell division cycle associated 7 like	2	0.0373693	2.34913	1	1	0.0421547	-1.53399	1	-1
1021	ENSRNOG00000025815	Cdr2l	cerebellar degeneration-related protein 2-like	2	0.034416	0.922504	1	1	0.0364999	-0.716575	1	-1
1022	ENSRNOG00000013970	Cdt1	chromatin licensing and DNA replication factor 1	2	0.0376756	1.16387	1	1	0.0272763	-1.17586	1	-1
1023	ENSRNOG00000010918	Cebpa	CCAAT/enhancer binding protein alpha	2	0.0246627	1.63074	1	1	0.0158618	-1.40512	1	-1
1024	ENSRNOG00000019340	Cep250	centrosomal protein 250	2	0.00278326	0.706612	1	1	0.0477872	-0.706693	1	-1
1025	ENSRNOG00000007923	Cgref1	cell growth regulator with EF hand domain 1	2	0.00507924	2.16259	1	1	0.00722019	-1.04567	1	-1
1026	ENSRNOG00000001143	Cit	citron rho-interacting serine/threonine kinase	2	0.0140385	1.96555	1	1	0.0201202	-1.12941	1	-1
1027	ENSRNOG00000008016	Ckap4	cytoskeleton-associated protein 4	2	0.0343618	1.47222	1	1	0.027528	-1.20766	1	-1
1028	ENSRNOG00000029682	Clic1	chloride intracellular channel 1	2	0.00772181	1.87751	1	1	0.0281896	-0.704467	1	-1
1029	ENSRNOG00000010691	Cmtm3	CKLF-like MARVEL transmembrane domain containing 3	2	0.0362048	1.04306	1	1	0.02707	-0.628929	1	-1
1030	ENSRNOG00000015591	Cndp2	carnosine dipeptidase 2	2	0.0292178	1.44362	1	1	0.0478511	-0.736429	1	-1
1031	ENSRNOG00000031475	Col16a1	collagen type XVI alpha 1 chain	2	0.00317854	2.65105	1	1	0.0269973	-1.53358	1	-1
1032	ENSRNOG00000003897	Col1a1	collagen type I alpha 1 chain	2	0.0294205	2.06864	1	1	0.0249488	-1.51639	1	-1
1033	ENSRNOG00000007657	Col27a1	collagen type XXVII alpha 1 chain	2	0.0377606	1.0029	1	1	0.00895593	-1.06615	1	-1
1034	ENSRNOG00000008749	Col5a1	collagen type V alpha 1 chain	2	0.0188053	1.72243	1	1	0.0492969	-1.04018	1	-1
1035	ENSRNOG00000020525	Col5a3	collagen type V alpha 3 chain	2	0.0265019	1.78326	1	1	0.026276	-1.42437	1	-1
1036	ENSRNOG00000001889	Comt	catechol-O-methyltransferase	2	0.00568002	1.61169	1	1	0.00781422	-0.972764	1	-1
1037	ENSRNOG00000010474	Copg1	coatomer protein complex, subunit gamma 1	2	0.0221294	1.04911	1	1	0.0373503	-0.714748	1	-1
1038	ENSRNOG00000018723	Cops7b	COP9 signalosome subunit 7B	2	0.0218782	0.776021	1	1	0.00860816	-0.705637	1	-1
1039	ENSRNOG00000019430	Coro1a	coronin 1A	2	0.0132471	1.66402	1	1	0.00330101	-0.978199	1	-1
1040	ENSRNOG00000016257	Cotl1	coactosin-like F-actin binding protein 1	2	0.00783615	2.87437	1	1	0.0107117	-1.7279	1	-1
1041	ENSRNOG00000049828	Crlf2	cytokine receptor-like factor 2	2	0.00872629	1.01583	1	1	0.0483762	-0.596374	1	-1
1042	ENSRNOG00000008937	Csrp1	cysteine and glycine-rich protein 1	2	0.00348031	1.51608	1	1	0.0279287	-0.81647	1	-1
1043	ENSRNOG00000015036	Ctgf	connective tissue growth factor	2	0.00148983	1.74704	1	1	0.0172941	-0.864623	1	-1
1044	ENSRNOG00000020206	Ctsd	cathepsin D	2	0.0198462	1.53008	1	1	0.025157	-1.18628	1	-1
1045	ENSRNOG00000019574	Cuedc2	CUE domain containing 2	2	0.0169588	1.52018	1	1	0.0229295	-0.794034	1	-1
1046	ENSRNOG00000013014	Cyba	cytochrome b-245 alpha chain	2	0.0123862	2.95082	1	1	0.0283728	-1.41869	1	-1
1047	ENSRNOG00000014350	Cyr61	cysteine-rich, angiogenic inducer, 61	2	0.014092	1.59417	1	1	0.00852838	-1.14741	1	-1
1048	ENSRNOG00000006551	Dcaf15	DDB1 and CUL4 associated factor 15	2	0.00664465	2.09034	1	1	0.0489253	-1.36491	1	-1
1049	ENSRNOG00000017850	Dctpp1	dCTP pyrophosphatase 1	2	0.0365162	2.31636	1	1	0.0377802	-1.54007	1	-1
1050	ENSRNOG00000004373	Ddx39a	DExD-box helicase 39A	2	0.00607737	1.54604	1	1	0.0032224	-1.16248	1	-1
1051	ENSRNOG00000037480	Ddx51	DEAD-box helicase 51	2	0.0368903	0.709249	1	1	0.0162298	-0.663945	1	-1
1052	ENSRNOG00000026705	Dgki	diacylglycerol kinase, iota	2	0.0174987	0.764776	1	1	0.00761258	-0.594562	1	-1
1053	ENSRNOG00000020776	Dhcr7	7-dehydrocholesterol reductase	2	0.0123662	1.24623	1	1	0.0345169	-0.81504	1	-1
1054	ENSRNOG00000015063	Dhodh	dihydroorotate dehydrogenase (quinone)	2	0.00500793	0.847137	1	1	0.0356054	-0.90528	1	-1
1055	ENSRNOG00000018526	Dlg4	discs large MAGUK scaffold protein 4	2	0.00111634	1.17737	1	1	0.0346041	-0.837855	1	-1
1056	ENSRNOG00000053498	Dnajc22	DnaJ heat shock protein family (Hsp40) member C22	2	0.0185998	1.98485	1	1	0.0166969	-1.05265	1	-1
1057	ENSRNOG00000023830	Dnase2	deoxyribonuclease 2, lysosomal	2	0.0118204	1.83799	1	1	0.031043	-0.828088	1	-1
1058	ENSRNOG00000013196	Dok5	docking protein 5	2	0.0322263	0.735206	1	1	0.00690283	-1.22454	1	-1
1059	ENSRNOG00000020587	Efemp2	EGF-containing fibulin-like extracellular matrix protein 2	2	0.00199393	2.57178	1	1	0.0437411	-1.51166	1	-1
1060	ENSRNOG00000013783	Efhd2	EF-hand domain family, member D2	2	0.0164322	1.80809	1	1	0.0321612	-0.823182	1	-1
1061	ENSRNOG00000042029	Efs	embryonal Fyn-associated substrate	2	0.0323048	1.2336	1	1	0.0364725	-0.801349	1	-1
1062	ENSRNOG00000000640	Egr2	early growth response 2	2	0.0221514	1.82693	1	1	0.0140188	-1.18288	1	-1
1063	ENSRNOG00000017753	Ercc2	ERCC excision repair 2, TFIIH core complex helicase subunit	2	0.0024488	1.26275	1	1	0.0202941	-1.03623	1	-1
1064	ENSRNOG00000001348	Erp29	endoplasmic reticulum protein 29	2	0.0344058	1.8322	1	1	0.0416969	-1.2531	1	-1
1065	ENSRNOG00000060753	Esyt1	extended synaptotagmin 1	2	0.0157508	1.46063	1	1	0.036251	-1.02089	1	-1
1066	ENSRNOG00000049075	Fabp5	fatty acid binding protein 5	2	0.0485311	0.936496	1	1	0.0285676	-0.900308	1	-1
1067	ENSRNOG00000015845	Fam129b	family with sequence similarity 129, member B	2	0.00416302	2.25204	1	1	0.0210497	-1.4555	1	-1
1068	ENSRNOG00000001314	Fam20c	FAM20C, golgi associated secretory pathway kinase	2	0.00785187	1.83399	1	1	0.010856	-1.35278	1	-1
1069	ENSRNOG00000016706	Fanca	Fanconi anemia, complementation group A	2	0.0300513	2.36303	1	1	0.0472626	-1.42645	1	-1
1070	ENSRNOG00000011203	Farp1	FERM, ARH/RhoGEF and pleckstrin domain protein 1	2	0.00353245	0.61069	1	1	0.0368521	-0.635181	1	-1
1071	ENSRNOG00000019229	Fbl	fibrillarin	2	0.00953534	1.20156	1	1	0.0284842	-0.9544	1	-1
1072	ENSRNOG00000008815	Fbxo46	F-box protein 46	2	0.035468	0.779477	1	1	0.0106195	-0.725464	1	-1
1073	ENSRNOG00000009342	Fcnb	ficolin B	2	0.0119521	3.08865	1	1	0.0124424	-1.89293	1	-1
1074	ENSRNOG00000021161	Fermt3	fermitin family member 3	2	0.00423405	3.21029	1	1	0.0247195	-1.84419	1	-1
1075	ENSRNOG00000009912	Fgr	FGR proto-oncogene, Src family tyrosine kinase	2	0.0266492	2.40823	1	1	0.0310325	-1.29616	1	-1
1076	ENSRNOG00000015941	Fkbp10	FK506 binding protein 10	2	0.0149558	1.78267	1	1	0.036509	-1.0672	1	-1
1077	ENSRNOG00000024663	Fkbp15	FK506 binding protein 15	2	0.021202	0.985086	1	1	0.0258881	-0.766639	1	-1
1078	ENSRNOG00000054890	Flna	filamin A	2	0.0195353	1.40244	1	1	0.0231243	-0.87704	1	-1
1079	ENSRNOG00000005888	Fsip1	fibrous sheath interacting protein 1	2	0.0241876	1.90295	1	1	0.0324223	-1.09121	1	-1
1080	ENSRNOG00000011631	Fst	follistatin	2	0.0117934	2.28113	1	1	0.0267206	-1.27651	1	-1
1081	ENSRNOG00000009311	Fstl3	follistatin like 3	2	0.0313056	0.935997	1	1	0.00843452	-1.40008	1	-1
1082	ENSRNOG00000004776	Ftsj1	FtsJ RNA methyltransferase homolog 1	2	0.0283477	0.611755	1	1	0.0236679	-0.581897	1	-1
1083	ENSRNOG00000059453	Fuk	fucokinase	2	0.0210861	0.670067	1	1	0.0183807	-0.870269	1	-1
1084	ENSRNOG00000021062	Fxyd5	FXYD domain-containing ion transport regulator 5	2	0.0150918	2.36021	1	1	0.0316502	-1.31966	1	-1
1085	ENSRNOG00000009712	Gale	UDP-galactose-4-epimerase	2	0.00591242	2.12117	1	1	0.018432	-1.38629	1	-1
1086	ENSRNOG00000006359	Galk1	galactokinase 1	2	0.0197221	1.99972	1	1	0.0232735	-1.4991	1	-1
1087	ENSRNOG00000014461	Galns	galactosamine (N-acetyl)-6-sulfatase	2	0.0444236	1.70523	1	1	0.035801	-1.13475	1	-1
1088	ENSRNOG00000008091	Gins1	GINS complex subunit 1	2	0.0291824	1.80875	1	1	0.0333303	-1.28452	1	-1
1089	ENSRNOG00000017575	Gins2	GINS complex subunit 2	2	0.00947935	2.11137	1	1	0.0432983	-0.948321	1	-1
1090	ENSRNOG00000019281	Glmp	glycosylated lysosomal membrane protein	2	0.0128653	1.81273	1	1	0.0122232	-1.2984	1	-1
1091	ENSRNOG00000037229	Gmppb	GDP-mannose pyrophosphorylase B	2	0.0202792	1.88227	1	1	0.0153844	-1.18163	1	-1
1092	ENSRNOG00000007083	Gpn2	GPN-loop GTPase 2	2	0.0178597	0.78542	1	1	0.0334315	-0.793897	1	-1
1093	ENSRNOG00000008816	Gpnmb	glycoprotein nmb	2	0.0208514	4.99572	1	1	0.0468217	-2.67188	1	-1
1094	ENSRNOG00000018964	Gss	glutathione synthetase	2	0.00922778	0.851015	1	1	0.0315464	-0.639403	1	-1
1095	ENSRNOG00000016148	Gtse1	G-2 and S-phase expressed 1	2	0.00973505	2.94313	1	1	0.0164983	-1.78015	1	-1
1096	ENSRNOG00000039284	Haus4	HAUS augmin-like complex, subunit 4	2	0.036089	2.00984	1	1	0.0263004	-1.44417	1	-1
1097	ENSRNOG00000018646	Hbegf	heparin-binding EGF-like growth factor	2	0.0301132	1.04531	1	1	0.0368464	-1.35406	1	-1
1098	ENSRNOG00000009499	Hinfp	histone H4 transcription factor	2	0.0288566	0.737903	1	1	0.0372551	-0.68885	1	-1
1099	ENSRNOG00000045753	Hist2h2be	histone cluster 2 H2B family member E	2	0.0210579	0.905925	1	1	0.0285957	-1.00482	1	-1
1100	ENSRNOG00000026235	Hk3	hexokinase 3	2	0.0242745	4.25584	1	1	0.0213349	-3.18033	1	-1
1101	ENSRNOG00000014117	Hmox1	heme oxygenase 1	2	0.00502255	3.75887	1	1	0.0129397	-2.16279	1	-1
1102	ENSRNOG00000003682	Hook2	hook microtubule-tethering protein 2	2	0.0147812	1.07305	1	1	0.0310534	-0.994327	1	-1
1103	ENSRNOG00000005492	Hpcal1	hippocalcin-like 1	2	0.013353	0.890639	1	1	0.0272299	-0.813707	1	-1
1104	ENSRNOG00000022189	Htatip2	HIV-1 Tat interactive protein 2	2	0.0310901	2.12346	1	1	0.0314476	-0.990651	1	-1
1105	ENSRNOG00000026124	Id3	inhibitor of DNA binding 3, HLH protein	2	0.00915661	1.5611	1	1	0.00979712	-1.23058	1	-1
1106	ENSRNOG00000000827	Ier3	immediate early response 3	2	0.0194548	0.978968	1	1	0.0161485	-0.684841	1	-1
1107	ENSRNOG00000019387	Ifi30	IFI30, lysosomal thiol reductase	2	0.00202538	1.99883	1	1	0.00658465	-0.979936	1	-1
1108	ENSRNOG00000004273	Ifitm1	interferon induced transmembrane protein 1	2	0.00316944	1.8334	1	1	0.0231365	-0.675424	1	-1
1109	ENSRNOG00000006440	Ift27	intraflagellar transport 27	2	0.00850741	1.09868	1	1	0.0106469	-0.635117	1	-1
1110	ENSRNOG00000007604	Igsf8	immunoglobulin superfamily, member 8	2	0.0450198	1.36555	1	1	0.0218193	-1.17219	1	-1
1111	ENSRNOG00000025100	Ikbke	inhibitor of nuclear factor kappa B kinase subunit epsilon	2	0.0229523	2.05194	1	1	0.0393571	-0.765142	1	-1
1112	ENSRNOG00000011153	Il17ra	interleukin 17 receptor A	2	0.000992897	1.76009	1	1	0.0177679	-0.771891	1	-1
1113	ENSRNOG00000005871	Il1rn	interleukin 1 receptor antagonist	2	2.37225e-05	3.97219	1	1	0.0343646	-2.45072	1	-1
1114	ENSRNOG00000017020	Inpp5d	inositol polyphosphate-5-phosphatase D	2	0.0122706	1.46019	1	1	0.0432596	-0.715586	1	-1
1115	ENSRNOG00000007437	Irf5	interferon regulatory factor 5	2	0.0463921	2.23802	1	1	0.0296904	-0.924033	1	-1
1116	ENSRNOG00000012208	Itgb7	integrin subunit beta 7	2	0.00943852	1.80427	1	1	0.0496283	-0.889322	1	-1
1117	ENSRNOG00000022438	Jmjd4	jumonji domain containing 4	2	0.0142695	0.851128	1	1	0.00292304	-0.740641	1	-1
1118	ENSRNOG00000019440	Kcnn4	potassium calcium-activated channel subfamily N member 4	2	0.035055	2.25199	1	1	0.0111021	-1.96052	1	-1
1119	ENSRNOG00000001083	Kdelr2	KDEL endoplasmic reticulum protein retention receptor 2	2	0.0307697	1.41267	1	1	0.0406043	-0.855202	1	-1
1120	ENSRNOG00000008471	Kif21b	kinesin family member 21B	2	0.0308311	1.19111	1	1	0.00178291	-0.74633	1	-1
1121	ENSRNOG00000000479	Kifc1	kinesin family member C1	2	0.0438421	2.2797	1	1	0.0270141	-1.63811	1	-1
1122	ENSRNOG00000033694	Klf16	Kruppel-like factor 16	2	0.0178309	1.11161	1	1	0.016355	-0.698258	1	-1
1123	ENSRNOG00000016422	Klhl36	kelch-like family member 36	2	0.0417582	0.846567	1	1	0.0246091	-0.846418	1	-1
1124	ENSRNOG00000004132	Lasp1	LIM and SH3 protein 1	2	0.026829	0.960833	1	1	0.0370709	-0.614688	1	-1
1125	ENSRNOG00000010645	Lgals3	galectin 3	2	0.0152585	3.33223	1	1	0.0330252	-1.55564	1	-1
1126	ENSRNOG00000007089	Lgmn	legumain	2	0.0113886	1.98221	1	1	0.0155173	-1.20582	1	-1
1127	ENSRNOG00000042776	Lins1	lines homolog 1	2	0.0110299	0.874908	1	1	0.0122784	-0.817506	1	-1
1128	ENSRNOG00000002520	Litaf	lipopolysaccharide-induced TNF factor	2	0.0165971	1.22091	1	1	0.016067	-0.927241	1	-1
1129	ENSRNOG00000025742	Lmnb2	lamin B2	2	0.00692642	1.02242	1	1	0.00173733	-1.12278	1	-1
1130	ENSRNOG00000007436	LOC100158225	hypothetical protein LOC100158225	2	0.0362707	1.87203	1	1	0.0211654	-1.17041	1	-1
1131	ENSRNOG00000053452	LOC100361457	actin, gamma 1 propeptide-like	2	0.00465402	1.32713	1	1	0.0170259	-1.10413	1	-1
1132	ENSRNOG00000050554	LOC100362342	rCG47764-like	2	0.0469922	0.837749	1	1	0.0242515	-0.722621	1	-1
1133	ENSRNOG00000029529	LOC102551435	endothelin-converting enzyme 2-like	2	0.0362287	1.4125	1	1	0.0199031	-1.20317	1	-1
1134	ENSRNOG00000057834	LOC102553018	uncharacterized LOC102553018	2	0.040706	1.11523	1	1	0.0149147	-0.972253	1	-1
1135	ENSRNOG00000018747	LOC102555457	engulfment and cell motility protein 2-like	2	0.0100814	1.19631	1	1	0.048209	-1.08688	1	-1
1136	ENSRNOG00000023005	LOC681325	hypothetical protein LOC681325	2	0.0182894	2.37724	1	1	0.0331099	-1.12794	1	-1
1137	ENSRNOG00000033256	LOC691141	hypothetical protein LOC691141	2	0.0344091	2.58179	1	1	0.0473089	-1.16714	1	-1
1138	ENSRNOG00000008680	Loxl1	lysyl oxidase-like 1	2	0.0088518	2.13525	1	1	0.023519	-0.88726	1	-1
1139	ENSRNOG00000061373	Loxl3	lysyl oxidase-like 3	2	0.0488035	1.01143	1	1	0.0195046	-0.790447	1	-1
1140	ENSRNOG00000022565	Lrrc25	leucine rich repeat containing 25	2	0.0251776	2.40724	1	1	0.0327551	-1.47477	1	-1
1141	ENSRNOG00000003524	Lrrc59	leucine rich repeat containing 59	2	0.02772	1.27462	1	1	0.0136922	-1.11838	1	-1
1142	ENSRNOG00000001429	Lrwd1	leucine-rich repeats and WD repeat domain containing 1	2	0.0105434	1.6163	1	1	0.0302183	-0.967311	1	-1
1143	ENSRNOG00000048725	Lsm2	LSM2 homolog, U6 small nuclear RNA and mRNA degradation associated	2	0.0321843	1.09938	1	1	0.0139619	-1.17637	1	-1
1144	ENSRNOG00000020300	Lsp1	lymphocyte-specific protein 1	2	0.00486091	2.23206	1	1	0.0209728	-0.897728	1	-1
1145	ENSRNOG00000000855	Lst1	leukocyte specific transcript 1	2	0.00564182	2.49512	1	1	0.0309197	-0.616801	1	-1
1146	ENSRNOG00000012094	Ltbp2	latent transforming growth factor beta binding protein 2	2	0.00872105	4.37228	1	1	0.0123856	-3.27303	1	-1
1147	ENSRNOG00000002950	Lyl1	LYL1, basic helix-loop-helix family member	2	0.020893	1.47767	1	1	0.0306244	-0.596989	1	-1
1148	ENSRNOG00000006756	Maged1	MAGE family member D1	2	0.0278898	1.17897	1	1	0.0264677	-0.942491	1	-1
1149	ENSRNOG00000002449	Maged2	MAGE family member D2	2	0.0073348	1.39864	1	1	0.00697166	-0.821552	1	-1
1150	ENSRNOG00000020505	Map4k1	mitogen activated protein kinase kinase kinase kinase 1	2	0.0197204	1.29912	1	1	0.0344597	-0.876967	1	-1
1151	ENSRNOG00000027204	Map6	microtubule-associated protein 6	2	0.00653527	1.06807	1	1	0.0267189	-1.06913	1	-1
1152	ENSRNOG00000011351	Mat1a	methionine adenosyltransferase 1A	2	0.0497116	0.789715	1	1	0.0344666	-0.893095	1	-1
1153	ENSRNOG00000020431	Matk	megakaryocyte-associated tyrosine kinase	2	0.0125567	2.36037	1	1	0.0320552	-1.68085	1	-1
1154	ENSRNOG00000016316	Mcm2	minichromosome maintenance complex component 2	2	0.0143974	2.00714	1	1	0.0090362	-1.48286	1	-1
1155	ENSRNOG00000012543	Mcm3	minichromosome maintenance complex component 3	2	0.0322535	2.27967	1	1	0.0283786	-1.76463	1	-1
1156	ENSRNOG00000001349	Mcm7	minichromosome maintenance complex component 7	2	0.0457802	1.26662	1	1	0.0367613	-1.03397	1	-1
1157	ENSRNOG00000009433	Mcub	mitochondrial calcium uniporter dominant negative beta subunit	2	0.0364779	2.45979	1	1	0.0351451	-1.12309	1	-1
1158	ENSRNOG00000046202	Metrnl	meteorin-like, glial cell differentiation regulator	2	0.00597324	2.54515	1	1	0.00879236	-1.54018	1	-1
1159	ENSRNOG00000012832	Mfsd5	major facilitator superfamily domain containing 5	2	0.0250176	1.11272	1	1	0.0288182	-0.666034	1	-1
1160	ENSRNOG00000043436	Micu1	mitochondrial calcium uptake 1	2	0.00319647	0.648344	1	1	0.0410935	-0.592837	1	-1
1161	ENSRNOG00000030187	Mmp12	matrix metallopeptidase 12	2	0.0391846	5.28489	1	1	0.0335395	-4.55162	1	-1
1162	ENSRNOG00000017477	Mmp23	matrix metallopeptidase 23	2	0.0176589	1.61811	1	1	0.00143494	-1.22888	1	-1
1163	ENSRNOG00000009907	Mmp8	matrix metallopeptidase 8	2	0.0351878	1.58055	1	1	0.0224071	-1.33663	1	-1
1164	ENSRNOG00000018971	Mob3a	MOB kinase activator 3A	2	0.0132576	1.61568	1	1	0.0218431	-1.17033	1	-1
1165	ENSRNOG00000017979	Mrto4	MRT4 homolog, ribosome maturation factor	2	0.00116351	1.2859	1	1	0.028803	-0.787553	1	-1
1166	ENSRNOG00000007540	Msc	musculin	2	0.0481593	1.32377	1	1	0.0408535	-0.841302	1	-1
1167	ENSRNOG00000007805	Mybl2	MYB proto-oncogene like 2	2	0.0298972	2.94339	1	1	0.0226762	-2.73328	1	-1
1168	ENSRNOG00000020246	Myl9	myosin light chain 9	2	0.0106453	1.20206	1	1	0.047987	-0.944071	1	-1
1169	ENSRNOG00000059140	Myo1g	myosin IG	2	0.0439224	2.11767	1	1	0.0378492	-1.22357	1	-1
1170	ENSRNOG00000013641	Myo7a	myosin VIIA	2	0.0493476	1.7159	1	1	0.0282013	-1.30084	1	-1
1171	ENSRNOG00000013911	Nagk	N-acetylglucosamine kinase	2	0.0410962	1.3765	1	1	0.0414269	-0.914674	1	-1
1172	ENSRNOG00000008945	Nans	N-acetylneuraminate synthase	2	0.0184092	1.3483	1	1	0.0269419	-0.728098	1	-1
1173	ENSRNOG00000010897	Nek6	NIMA-related kinase 6	2	0.0490559	1.57632	1	1	0.0409079	-0.922088	1	-1
1174	ENSRNOG00000022975	Nfam1	NFAT activating protein with ITAM motif 1	2	0.0106012	3.35283	1	1	0.0279321	-1.3255	1	-1
1175	ENSRNOG00000017146	Nfatc1	nuclear factor of activated T-cells 1	2	0.0111708	1.12887	1	1	0.0362915	-0.598278	1	-1
1176	ENSRNOG00000002693	Nme1	NME/NM23 nucleoside diphosphate kinase 1	2	0.0118804	1.75321	1	1	0.0225388	-1.01974	1	-1
1177	ENSRNOG00000021890	Nob1	NIN1/PSMD8 binding protein 1 homolog	2	0.00735508	0.791002	1	1	0.0434855	-0.596494	1	-1
1178	ENSRNOG00000018453	Nop2	NOP2 nucleolar protein	2	0.0345957	1.21818	1	1	0.0428115	-0.853624	1	-1
1179	ENSRNOG00000017622	Npm3	nucleophosmin/nucleoplasmin, 3	2	0.0105371	1.52093	1	1	0.0454887	-0.972889	1	-1
1180	ENSRNOG00000016156	Nptxr	neuronal pentraxin receptor	2	0.0347188	1.82817	1	1	0.0187359	-1.91045	1	-1
1181	ENSRNOG00000001752	Nrros	negative regulator of reactive oxygen species	2	0.00642176	1.21643	1	1	0.0177244	-1.01868	1	-1
1182	ENSRNOG00000018358	Nt5dc2	5'-nucleotidase domain containing 2	2	0.0272242	2.84799	1	1	0.00818695	-1.85292	1	-1
1183	ENSRNOG00000001260	Nudt1	nudix hydrolase 1	2	0.0061833	0.725423	1	1	0.017774	-0.5865	1	-1
1184	ENSRNOG00000018564	Nup93	nucleoporin 93	2	0.0169347	1.20714	1	1	0.016494	-0.810579	1	-1
1185	ENSRNOG00000003018	Olfml2b	olfactomedin-like 2B	2	0.0278171	1.26583	1	1	0.0154305	-0.956662	1	-1
1186	ENSRNOG00000020481	Pafah1b3	platelet-activating factor acetylhydrolase 1b, catalytic subunit 3	2	0.00442521	1.30689	1	1	0.00234839	-0.94068	1	-1
1187	ENSRNOG00000052064	Parvg	parvin, gamma	2	0.0253555	2.65488	1	1	0.0493378	-1.13065	1	-1
1188	ENSRNOG00000025001	Pcolce	procollagen C-endopeptidase enhancer	2	0.00818109	2.62178	1	1	0.0141511	-1.44917	1	-1
1189	ENSRNOG00000050197	Pdia6	protein disulfide isomerase family A, member 6	2	0.0154891	1.60936	1	1	0.0242637	-0.697991	1	-1
1190	ENSRNOG00000004515	Pes1	pescadillo ribosomal biogenesis factor 1	2	0.00297662	1.17726	1	1	0.0492678	-0.658088	1	-1
1191	ENSRNOG00000017163	Pfkp	phosphofructokinase, platelet	2	0.00380139	1.10304	1	1	0.0430192	-0.819568	1	-1
1192	ENSRNOG00000019328	Phgdh	phosphoglycerate dehydrogenase	2	0.0182942	2.4347	1	1	0.0410563	-1.48685	1	-1
1193	ENSRNOG00000056786	Piezo1	piezo-type mechanosensitive ion channel component 1	2	0.00967726	2.13526	1	1	0.0156424	-0.896835	1	-1
1194	ENSRNOG00000020634	Pih1d1	PIH1 domain containing 1	2	0.0157901	1.54393	1	1	0.0493121	-1.14215	1	-1
1195	ENSRNOG00000004865	Pkd1l1	polycystin 1 like 1, transient receptor potential channel interacting	2	0.0428835	0.839504	1	1	0.0269834	-0.730503	1	-1
1196	ENSRNOG00000010516	Plau	plasminogen activator, urokinase	2	0.0372642	2.43057	1	1	0.0408456	-1.52254	1	-1
1197	ENSRNOG00000037931	Plaur	plasminogen activator, urokinase receptor	2	0.0277756	2.15775	1	1	0.0402009	-1.66864	1	-1
1198	ENSRNOG00000058337	Plcb2	phospholipase C, beta 2	2	0.0380858	1.72184	1	1	0.0411714	-1.10394	1	-1
1199	ENSRNOG00000018390	Pld3	phospholipase D family, member 3	2	0.00362982	3.89429	1	1	0.0109419	-2.2046	1	-1
1200	ENSRNOG00000007060	Plin2	perilipin 2	2	0.0133678	1.32551	1	1	0.038735	-0.634834	1	-1
1201	ENSRNOG00000017003	Plxna1	plexin A1	2	0.0224605	1.27694	1	1	0.0274819	-0.827246	1	-1
1202	ENSRNOG00000007133	Plxnb2	plexin B2	2	0.00994207	1.85232	1	1	0.0383251	-0.969821	1	-1
1203	ENSRNOG00000019620	Pmf1	polyamine-modulated factor 1	2	0.0342837	1.76034	1	1	0.0316763	-1.22288	1	-1
1204	ENSRNOG00000037295	Poc1a	POC1 centriolar protein A	2	0.000829322	1.383	1	1	0.0160833	-1.29053	1	-1
1205	ENSRNOG00000025310	Pop7	POP7 homolog, ribonuclease P/MRP subunit	2	0.00107772	1.07389	1	1	0.00385063	-0.582771	1	-1
1206	ENSRNOG00000013733	Ppp4r1	protein phosphatase 4, regulatory subunit 1	2	0.0419578	0.621135	1	1	0.0321035	-0.704944	1	-1
1207	ENSRNOG00000016410	Prelid1	PRELI domain containing 1	2	0.00972885	1.82636	1	1	0.0408507	-1.12409	1	-1
1208	ENSRNOG00000042094	Prr13	proline rich 13	2	0.0036963	1.7929	1	1	0.0138806	-0.642595	1	-1
1209	ENSRNOG00000025184	Prss35	protease, serine, 35	2	0.0325942	3.44007	1	1	0.0350633	-2.82858	1	-1
1210	ENSRNOG00000016413	Pstpip1	proline-serine-threonine phosphatase-interacting protein 1	2	0.00692904	2.16388	1	1	0.0409095	-0.947309	1	-1
1211	ENSRNOG00000010448	Ptbp1	polypyrimidine tract binding protein 1	2	0.0143858	1.10329	1	1	0.0175465	-0.859161	1	-1
1212	ENSRNOG00000016756	Ptgir	prostaglandin I2 receptor	2	0.0321488	0.767324	1	1	0.0255576	-0.625166	1	-1
1213	ENSRNOG00000039976	Ptk7	protein tyrosine kinase 7	2	0.000110889	2.60678	1	1	0.0220009	-1.64098	1	-1
1214	ENSRNOG00000037500	Pus1	pseudouridylate synthase 1	2	0.049486	1.05962	1	1	0.0380563	-1.08024	1	-1
1215	ENSRNOG00000019202	PVR	poliovirus receptor	2	0.0199047	1.44253	1	1	0.00929295	-1.39695	1	-1
1216	ENSRNOG00000007364	Rab15	RAB15, member RAS oncogene family	2	0.00251596	2.68636	1	1	0.00214565	-1.92188	1	-1
1217	ENSRNOG00000023375	Rab34	RAB34, member RAS oncogene family	2	0.00193214	0.979526	1	1	0.0224474	-0.640859	1	-1
1218	ENSRNOG00000001500	Rab4b	RAB4B, member RAS oncogene family	2	0.0249369	1.42303	1	1	0.0454252	-0.995244	1	-1
1219	ENSRNOG00000007350	Rac2	Rac family small GTPase 2	2	0.0104386	2.15704	1	1	0.0237937	-1.10986	1	-1
1220	ENSRNOG00000000938	Ran	RAN, member RAS oncogene family	2	0.0069969	1.04046	1	1	0.0144456	-0.668028	1	-1
1221	ENSRNOG00000031789	Rangap1	RAN GTPase activating protein 1	2	0.00298972	1.87694	1	1	0.0170077	-1.3269	1	-1
1222	ENSRNOG00000033744	Rasgrp4	RAS guanyl releasing protein 4	2	0.0183802	1.19326	1	1	0.0202255	-1.02634	1	-1
1223	ENSRNOG00000001397	Rbm19	RNA binding motif protein 19	2	0.0243753	1.05305	1	1	0.0451819	-1.0289	1	-1
1224	ENSRNOG00000013794	Rbp1	retinol binding protein 1	2	0.0287336	2.31423	1	1	0.00894938	-0.820075	1	-1
1225	ENSRNOG00000019468	Rce1	Ras converting CAAX endopeptidase 1	2	0.0376026	0.981363	1	1	0.016666	-0.917085	1	-1
1226	ENSRNOG00000032446	Recql4	RecQ like helicase 4	2	0.0211776	2.2611	1	1	0.00598345	-1.6472	1	-1
1227	ENSRNOG00000005107	Recql5	RecQ like helicase 5	2	0.0361393	0.667244	1	1	0.0115888	-0.741444	1	-1
1228	ENSRNOG00000025075	Relt	RELT, TNF receptor	2	0.0138188	1.51769	1	1	0.0179698	-1.17438	1	-1
1229	ENSRNOG00000054765	Renbp	renin binding protein	2	9.59934e-05	1.30322	1	1	0.0362035	-0.636492	1	-1
1230	ENSRNOG00000001088	Rfc3	replication factor C subunit 3	2	0.0225693	1.65454	1	1	0.0168028	-0.932642	1	-1
1231	ENSRNOG00000020144	RGD1310127	similar to cDNA sequence BC017158	2	0.0281656	0.948049	1	1	0.00392256	-0.857287	1	-1
1232	ENSRNOG00000048771	RGD1559482	similar to immunoglobulin superfamily, member 7	2	0.0165081	4.38583	1	1	0.0245786	-1.59956	1	-1
1233	ENSRNOG00000016193	RGD1562114	RGD1562114	2	0.0130864	1.3136	1	1	0.0421556	-0.671459	1	-1
1234	ENSRNOG00000016547	Rgs19	regulator of G-protein signaling 19	2	0.00153989	1.68917	1	1	0.0288869	-0.907197	1	-1
1235	ENSRNOG00000011459	Rhbdf2	rhomboid 5 homolog 2	2	0.0394246	1.49972	1	1	0.028095	-0.893123	1	-1
1236	ENSRNOG00000019220	Rhod	ras homolog family member D	2	0.041851	0.962769	1	1	0.0157119	-0.838748	1	-1
1237	ENSRNOG00000020393	Rhog	ras homolog family member G	2	0.0109039	0.617042	1	1	0.0136295	-0.630429	1	-1
1238	ENSRNOG00000059857	Rnd1	Rho family GTPase 1	2	0.0197251	2.99535	1	1	0.028598	-1.89024	1	-1
1239	ENSRNOG00000053232	Ror2	receptor tyrosine kinase-like orphan receptor 2	2	0.0160281	1.14595	1	1	0.0193117	-1.26022	1	-1
1240	ENSRNOG00000042411	Rps6ka1	ribosomal protein S6 kinase A1	2	0.0326358	1.62077	1	1	0.00913475	-0.759038	1	-1
1241	ENSRNOG00000003767	Rps6kc1	ribosomal protein S6 kinase C1	2	0.0304998	0.652587	1	1	0.038972	-0.599369	1	-1
1242	ENSRNOG00000012927	Rrp9	ribosomal RNA processing 9, U3 small nucleolar RNA binding protein	2	0.0340405	1.28368	1	1	0.0461014	-1.25629	1	-1
1243	ENSRNOG00000010105	S100a11	S100 calcium binding protein A11	2	0.00204469	2.02868	1	1	0.0036803	-1.04261	1	-1
1244	ENSRNOG00000019136	Scamp2	secretory carrier membrane protein 2	2	0.0184109	0.943371	1	1	0.048296	-0.740008	1	-1
1245	ENSRNOG00000000981	Scarb1	scavenger receptor class B, member 1	2	0.00814854	1.51498	1	1	0.034287	-1.25277	1	-1
1246	ENSRNOG00000010628	Sec13	SEC13 homolog, nuclear pore and COPII coat complex component	2	0.0322381	1.27527	1	1	0.0482766	-0.701432	1	-1
1247	ENSRNOG00000013743	Sec61a1	Sec61 translocon alpha 1 subunit	2	0.0200101	1.54241	1	1	0.0280885	-1.01967	1	-1
1248	ENSRNOG00000061231	Selenom	selenoprotein M	2	0.0136025	1.07354	1	1	0.0144635	-0.806357	1	-1
1249	ENSRNOG00000016831	Serpinh1	serpin family H member 1	2	0.00708641	1.49572	1	1	0.0148669	-0.830411	1	-1
1250	ENSRNOG00000001699	Setd4	SET domain containing 4	2	0.0217222	0.67389	1	1	0.00944673	-0.826434	1	-1
1251	ENSRNOG00000013747	Sh3bp2	SH3-domain binding protein 2	2	0.0271379	2.15065	1	1	0.0447663	-1.06083	1	-1
1252	ENSRNOG00000036683	Sirt7	sirtuin 7	2	0.000895387	1.60078	1	1	0.0184639	-1.28589	1	-1
1253	ENSRNOG00000036677	Slc16a3	solute carrier family 16 member 3	2	0.00178236	2.04086	1	1	0.0368908	-1.36336	1	-1
1254	ENSRNOG00000015948	Slc1a5	solute carrier family 1 member 5	2	0.0166406	1.75771	1	1	0.00927267	-1.69651	1	-1
1255	ENSRNOG00000009459	Slc35f6	solute carrier family 35, member F6	2	0.0276122	0.988627	1	1	0.0122131	-0.916952	1	-1
1256	ENSRNOG00000039390	Slc37a2	solute carrier family 37 member 2	2	0.032506	2.60137	1	1	0.0346434	-1.85053	1	-1
1257	ENSRNOG00000000465	Slc39a7	solute carrier family 39 member 7	2	0.0208068	1.2769	1	1	0.0417023	-0.968922	1	-1
1258	ENSRNOG00000018487	Slc3a2	solute carrier family 3 member 2	2	0.00691621	1.28209	1	1	0.0273397	-0.792952	1	-1
1259	ENSRNOG00000025220	Slc6a16	solute carrier family 6, member 16	2	0.0154875	0.747421	1	1	0.00142328	-0.739586	1	-1
1260	ENSRNOG00000018824	Slc7a5	solute carrier family 7 member 5	2	0.00593076	2.36367	1	1	0.0201533	-1.70348	1	-1
1261	ENSRNOG00000014311	Slc7a8	solute carrier family 7 member 8	2	0.0352661	2.59682	1	1	0.0389839	-1.63171	1	-1
1262	ENSRNOG00000001383	Slc8b1	solute carrier family 8 member B1	2	0.0228678	1.8024	1	1	0.0424219	-1.17076	1	-1
1263	ENSRNOG00000003232	Slc9a3r1	SLC9A3 regulator 1	2	0.0110257	1.6168	1	1	0.0300114	-0.977051	1	-1
1264	ENSRNOG00000009594	Snai1	snail family transcriptional repressor 1	2	0.00330763	2.1319	1	1	0.013375	-1.65702	1	-1
1265	ENSRNOG00000001501	Snrpa	small nuclear ribonucleoprotein polypeptide A	2	0.00454548	2.0116	1	1	0.0278578	-1.50189	1	-1
1266	ENSRNOG00000012172	Spi1	Spi-1 proto-oncogene	2	0.00744528	2.09084	1	1	0.0183959	-0.878851	1	-1
1267	ENSRNOG00000043451	Spp1	secreted phosphoprotein 1	2	0.0007485	8.74847	1	1	0.0197692	-4.61589	1	-1
1268	ENSRNOG00000019940	Ssr2	signal sequence receptor subunit 2	2	0.00499883	1.72522	1	1	0.0123554	-0.697624	1	-1
1269	ENSRNOG00000004805	Stac2	SH3 and cysteine rich domain 2	2	0.0181276	0.84027	1	1	0.0146982	-0.64284	1	-1
1270	ENSRNOG00000029165	Stx1a	syntaxin 1A	2	0.00854245	0.8319	1	1	0.0151014	-0.696932	1	-1
1271	ENSRNOG00000000994	Stxbp2	syntaxin binding protein 2	2	0.00725384	3.21141	1	1	0.0237169	-1.23529	1	-1
1272	ENSRNOG00000021182	Sv2a	synaptic vesicle glycoprotein 2a	2	0.0316501	0.79713	1	1	0.039891	-0.731004	1	-1
1273	ENSRNOG00000019306	Syt12	synaptotagmin 12	2	0.00486256	1.22434	1	1	0.0105715	-1.22253	1	-1
1274	ENSRNOG00000017628	Tagln	transgelin	2	0.0145036	3.34079	1	1	0.0419737	-1.84173	1	-1
1275	ENSRNOG00000018367	Taldo1	transaldolase 1	2	0.00443349	1.49896	1	1	0.0252554	-0.915899	1	-1
1276	ENSRNOG00000023348	Tbc1d2	TBC1 domain family, member 2	2	0.0115229	1.73926	1	1	0.0190452	-1.26111	1	-1
1277	ENSRNOG00000016288	Tcea2	transcription elongation factor A2	2	0.00545673	0.843731	1	1	0.00587249	-0.58746	1	-1
1278	ENSRNOG00000017220	Tcirg1	T-cell immune regulator 1, ATPase H+ transporting V0 subunit A3	2	0.0124973	2.3171	1	1	0.0275574	-1.63496	1	-1
1279	ENSRNOG00000026108	Tcof1	treacle ribosome biogenesis factor 1	2	0.00509124	1.3772	1	1	0.0485389	-1.12812	1	-1
1280	ENSRNOG00000005153	Tedc1	tubulin epsilon and delta complex 1	2	0.00084408	1.92873	1	1	0.00303083	-0.97572	1	-1
1281	ENSRNOG00000025327	Tert	telomerase reverse transcriptase	2	0.0353658	0.631765	1	1	0.0133579	-0.637774	1	-1
1282	ENSRNOG00000019222	Tfdp1	transcription factor Dp-1	2	0.0353355	1.06764	1	1	0.0411618	-0.825308	1	-1
1283	ENSRNOG00000020652	Tgfb1	transforming growth factor, beta 1	2	0.0127797	1.23673	1	1	0.0424422	-1.07289	1	-1
1284	ENSRNOG00000002418	Tgfb2	transforming growth factor, beta 2	2	0.0429107	1.05889	1	1	0.0437762	-1.34394	1	-1
1285	ENSRNOG00000012471	Thbs4	thrombospondin 4	2	0.00193642	3.74921	1	1	0.0172647	-2.71801	1	-1
1286	ENSRNOG00000006604	Thy1	Thy-1 cell surface antigen	2	0.0303471	2.11331	1	1	0.0436933	-1.18329	1	-1
1287	ENSRNOG00000010208	Timp1	TIMP metallopeptidase inhibitor 1	2	0.00184484	3.69424	1	1	0.0267427	-0.891221	1	-1
1288	ENSRNOG00000047314	Tk1	thymidine kinase 1	2	0.0351479	2.80571	1	1	0.0454934	-1.9488	1	-1
1289	ENSRNOG00000016064	Tkt	transketolase	2	2.82739e-05	2.18594	1	1	0.0349516	-1.38712	1	-1
1290	ENSRNOG00000001757	Tm4sf19	transmembrane 4 L six family member 19	2	0.0191606	2.70092	1	1	0.0483938	-1.98682	1	-1
1291	ENSRNOG00000021882	Tmed9	transmembrane p24 trafficking protein 9	2	0.00276781	1.51606	1	1	0.0122826	-0.861694	1	-1
1292	ENSRNOG00000025669	Tmem104	transmembrane protein 104	2	0.00571271	1.52444	1	1	0.0227363	-1.25806	1	-1
1293	ENSRNOG00000010081	Tmem144	transmembrane protein 144	2	0.0344237	0.590245	1	1	0.0158966	-0.745711	1	-1
1294	ENSRNOG00000008812	Tmem214	transmembrane protein 214	2	0.0156614	1.21015	1	1	0.0401404	-1.10203	1	-1
1295	ENSRNOG00000047714	Tmem37	transmembrane protein 37	2	0.0119275	2.04606	1	1	0.00348728	-1.04695	1	-1
1296	ENSRNOG00000021100	Tnfaip8l2	TNF alpha induced protein 8 like 2	2	0.00434646	2.40192	1	1	0.0435116	-0.60344	1	-1
1297	ENSRNOG00000003546	Tnfrsf12a	TNF receptor superfamily member 12A	2	0.00986429	3.11274	1	1	0.0169321	-1.74267	1	-1
1298	ENSRNOG00000045595	Tnfsf9	TNF superfamily member 9	2	0.021729	2.55621	1	1	0.0402841	-1.29106	1	-1
1299	ENSRNOG00000017561	Toe1	target of EGR1, member 1 (nuclear)	2	0.0203903	0.629139	1	1	0.0196438	-0.588182	1	-1
1300	ENSRNOG00000014703	Tonsl	tonsoku-like, DNA repair protein	2	0.0257137	1.7359	1	1	0.0222503	-1.41075	1	-1
1301	ENSRNOG00000022514	Tor2a	torsin family 2, member A	2	0.00371685	1.58504	1	1	0.0370942	-1.0791	1	-1
1302	ENSRNOG00000013387	Tpcn2	two pore segment channel 2	2	0.0219054	0.914712	1	1	0.0190696	-0.904948	1	-1
1303	ENSRNOG00000016731	Tpm2	tropomyosin 2	2	0.00499566	2.03433	1	1	0.00277498	-1.93235	1	-1
1304	ENSRNOG00000013169	Traf4	Tnf receptor associated factor 4	2	0.0334348	0.817656	1	1	0.0224972	-0.679981	1	-1
1305	ENSRNOG00000013578	Trem2	triggering receptor expressed on myeloid cells 2	2	0.0149701	3.03195	1	1	0.0343338	-1.27449	1	-1
1306	ENSRNOG00000027487	Trim28	tripartite motif-containing 28	2	0.00435556	0.84305	1	1	0.0466042	-0.923649	1	-1
1307	ENSRNOG00000002914	Trmt1	tRNA methyltransferase 1	2	0.0205391	1.0947	1	1	0.0399011	-1.05976	1	-1
1308	ENSRNOG00000001885	Trmt2a	tRNA methyltransferase 2 homolog A	2	0.0130081	0.807758	1	1	0.0357386	-0.580115	1	-1
1309	ENSRNOG00000003104	Trpv2	transient receptor potential cation channel, subfamily V, member 2	2	0.0252809	3.12581	1	1	0.0255158	-2.11408	1	-1
1310	ENSRNOG00000027784	Tsku	tsukushi, small leucine rich proteoglycan	2	0.031071	1.73168	1	1	0.020174	-0.812289	1	-1
1311	ENSRNOG00000022623	Ttll12	tubulin tyrosine ligase like 12	2	0.03947	1.77134	1	1	0.0442423	-1.02294	1	-1
1312	ENSRNOG00000060728	Tuba1a	tubulin, alpha 1A	2	0.00844549	1.09225	1	1	0.00474905	-0.998129	1	-1
1313	ENSRNOG00000053468	Tuba1b	tubulin, alpha 1B	2	0.00298007	1.57507	1	1	0.0121195	-1.08865	1	-1
1314	ENSRNOG00000021438	Tuba1c	tubulin, alpha 1C	2	0.00467968	3.19283	1	1	0.00934556	-1.82423	1	-1
1315	ENSRNOG00000017558	Tubb2a	tubulin, beta 2A class IIa	2	0.00736584	1.70991	1	1	0.00900269	-0.867884	1	-1
1316	ENSRNOG00000010170	Tubb4b	tubulin, beta 4B class IVb	2	0.00168816	1.32461	1	1	0.0393258	-1.46024	1	-1
1317	ENSRNOG00000061216	Tubb5	tubulin, beta 5 class I	2	0.0210562	1.67485	1	1	0.0139829	-1.43144	1	-1
1318	ENSRNOG00000018371	Tubb6	tubulin, beta 6 class V	2	0.0130725	2.53112	1	1	0.0246393	-1.67567	1	-1
1319	ENSRNOG00000013469	Txndc5	thioredoxin domain containing 5	2	0.019596	1.06332	1	1	0.0276233	-0.63091	1	-1
1320	ENSRNOG00000020845	Tyrobp	Tyro protein tyrosine kinase binding protein	2	0.00528267	1.84118	1	1	0.0175679	-0.729386	1	-1
1321	ENSRNOG00000009575	Ubiad1	UbiA prenyltransferase domain containing 1	2	0.0361754	0.691056	1	1	0.0288038	-0.779333	1	-1
1322	ENSRNOG00000017703	Unc93b1	unc-93 homolog B1, TLR signaling regulator	2	0.00790828	2.49545	1	1	0.0338097	-0.876725	1	-1
1323	ENSRNOG00000000692	Ung	uracil-DNA glycosylase	2	0.00544928	1.27661	1	1	0.00580098	-1.12985	1	-1
1324	ENSRNOG00000020684	Vat1	vesicle amine transport 1	2	8.7856e-05	1.41711	1	1	0.0367312	-0.766638	1	-1
1325	ENSRNOG00000020006	Wdr90	WD repeat domain 90	2	0.011405	1.64791	1	1	0.0251899	-1.5136	1	-1
1326	ENSRNOG00000007213	Yars	tyrosyl-tRNA synthetase	2	0.00730901	1.01853	1	1	0.0356351	-0.854812	1	-1
1327	ENSRNOG00000015791	Zdhhc12	zinc finger, DHHC-type containing 12	2	0.0306107	1.4243	1	1	0.0209452	-1.08957	1	-1
1328	ENSRNOG00000013692	Abhd18	abhydrolase domain containing 18	3	0.0296032	-1.0182	1	-1	0.0484357	0.698145	1	1
1329	ENSRNOG00000012966	Acadl	acyl-CoA dehydrogenase, long chain	3	0.0214413	-1.16541	1	-1	0.0323221	0.637579	1	1
1330	ENSRNOG00000020624	Acadsb	acyl-CoA dehydrogenase, short/branched chain	3	0.00636122	-1.29014	1	-1	0.0291554	0.959321	1	1
1331	ENSRNOG00000018415	Acot13	acyl-CoA thioesterase 13	3	0.0342943	-0.823908	1	-1	0.0374217	0.613845	1	1
1332	ENSRNOG00000026745	Acsl6	acyl-CoA synthetase long-chain family member 6	3	0.0214189	-1.64076	1	-1	0.0422388	1.13938	1	1
1333	ENSRNOG00000004448	Acss3	acyl-CoA synthetase short-chain family member 3	3	0.0109882	-1.16638	1	-1	0.0053897	0.649241	1	1
1334	ENSRNOG00000007875	Actr6	ARP6 actin-related protein 6 homolog	3	0.00970678	-0.712019	1	-1	0.0326644	0.894056	1	1
1335	ENSRNOG00000011154	Adgrf5	adhesion G protein-coupled receptor F5	3	0.00989408	-1.55481	1	-1	0.0097756	1.14492	1	1
1336	ENSRNOG00000057569	Ahnak	AHNAK nucleoprotein	3	0.010366	-0.803553	1	-1	0.009052	0.686928	1	1
1337	ENSRNOG00000017672	Akr1c14	aldo-keto reductase family 1, member C14	3	0.0390122	-1.36873	1	-1	0.0339659	1.01607	1	1
1338	ENSRNOG00000011419	Aldh6a1	aldehyde dehydrogenase 6 family, member A1	3	0.0162705	-1.32821	1	-1	0.0288784	0.695576	1	1
1339	ENSRNOG00000005765	Ap4s1	adaptor-related protein complex 4, sigma 1 subunit	3	0.0102103	-1.13729	1	-1	0.0321707	0.819836	1	1
1340	ENSRNOG00000007830	Apold1	apolipoprotein L domain containing 1	3	0.0320636	-1.03109	1	-1	0.0162554	0.949669	1	1
1341	ENSRNOG00000045649	Arrdc3	arrestin domain containing 3	3	0.00538294	-0.874229	1	-1	0.00106372	1.22747	1	1
1342	ENSRNOG00000001551	Atp5j	ATP synthase, H+ transporting, mitochondrial Fo complex, subunit F6	3	0.0256555	-0.932942	1	-1	0.0423076	0.781535	1	1
1343	ENSRNOG00000017123	B2m	beta-2 microglobulin	3	0.0114453	-0.665344	1	-1	0.0217127	0.9236	1	1
1344	ENSRNOG00000011376	Bbof1	basal body orientation factor 1	3	0.00318985	-1.13108	1	-1	0.0165696	0.910386	1	1
1345	ENSRNOG00000007636	Cadps2	calcium dependent secretion activator 2	3	0.015789	-1.34581	1	-1	0.00474457	0.951887	1	1
1346	ENSRNOG00000016322	Camk2n1	calcium/calmodulin-dependent protein kinase II inhibitor 1	3	0.0288816	-1.16857	1	-1	0.00171305	1.55709	1	1
1347	ENSRNOG00000025895	Cavin2	caveolae associated protein 2	3	0.0382124	-0.77404	1	-1	0.0193248	0.700253	1	1
1348	ENSRNOG00000021381	Ccdc68	coiled-coil domain containing 68	3	0.0409267	-1.25649	1	-1	0.0222687	1.18618	1	1
1349	ENSRNOG00000003256	Ccng1	cyclin G1	3	0.00902117	-1.15255	1	-1	0.02169	0.747426	1	1
1350	ENSRNOG00000002089	Ccng2	cyclin G2	3	0.0306994	-1.04552	1	-1	0.0109875	1.00045	1	1
1351	ENSRNOG00000002125	Ccni	cyclin I	3	0.0356962	-0.62741	1	-1	0.00309613	0.611764	1	1
1352	ENSRNOG00000002141	Cd200	Cd200 molecule	3	0.0320965	-0.788854	1	-1	0.0375961	0.895951	1	1
1353	ENSRNOG00000016112	Cd274	CD274 molecule	3	0.0457759	-1.18988	1	-1	0.0192603	0.963208	1	1
1354	ENSRNOG00000040108	Cd36	CD36 molecule	3	0.0187364	-0.879989	1	-1	0.035905	0.854667	1	1
1355	ENSRNOG00000056783	Cd69	Cd69 molecule	3	0.00844549	-1.18525	1	-1	0.00100848	1.91552	1	1
1356	ENSRNOG00000012209	Cdadc1	cytidine and dCMP deaminase domain containing 1	3	0.001521	-0.769966	1	-1	0.0467978	0.699464	1	1
1357	ENSRNOG00000013211	Chchd3	coiled-coil-helix-coiled-coil-helix domain containing 3	3	0.00859817	-0.881877	1	-1	0.0267541	0.685319	1	1
1358	ENSRNOG00000058271	Chpt1	choline phosphotransferase 1	3	0.0111756	-1.53488	1	-1	0.0161048	0.966412	1	1
1359	ENSRNOG00000046972	Chrm2	cholinergic receptor, muscarinic 2	3	0.042121	-0.934118	1	-1	0.0214388	0.593122	1	1
1360	ENSRNOG00000018286	Chrna1	cholinergic receptor nicotinic alpha 1 subunit	3	0.0174671	-2.18828	1	-1	0.0112332	2.25485	1	1
1361	ENSRNOG00000060460	Clec1a	C-type lectin domain family 1, member A	3	0.00602345	-1.71464	1	-1	0.00869581	0.869757	1	1
1362	ENSRNOG00000059538	Clec2g	C-type lectin domain family 2, member G	3	0.0352406	-0.848884	1	-1	0.0265651	1.2097	1	1
1363	ENSRNOG00000011260	Cmbl	carboxymethylenebutenolidase homolog	3	0.0230872	-1.4736	1	-1	0.0418587	0.925494	1	1
1364	ENSRNOG00000018102	Coa5	cytochrome C oxidase assembly factor 5	3	0.0188575	-1.13072	1	-1	0.0368137	0.603859	1	1
1365	ENSRNOG00000027016	Cobll1	cordon-bleu WH2 repeat protein-like 1	3	0.0172376	-1.26358	1	-1	0.00776126	0.670798	1	1
1366	ENSRNOG00000014851	Col4a4	collagen type IV alpha 4 chain	3	0.0391707	-1.12304	1	-1	0.0391232	0.803427	1	1
1367	ENSRNOG00000018951	Col4a5	collagen type IV alpha 5 chain	3	0.0403083	-0.824733	1	-1	0.0188904	0.644296	1	1
1368	ENSRNOG00000009974	Coq3	coenzyme Q3 methyltransferase	3	0.0352006	-0.776422	1	-1	0.0476681	0.616959	1	1
1369	ENSRNOG00000054689	Cox7b	cytochrome c oxidase subunit 7B	3	0.0476517	-0.798424	1	-1	0.0292493	0.884828	1	1
1370	ENSRNOG00000021840	Cped1	cadherin-like and PC-esterase domain containing 1	3	0.0349263	-1.05499	1	-1	0.0314811	1.28832	1	1
1371	ENSRNOG00000006534	Crbn	cereblon	3	0.000920488	-0.988174	1	-1	0.0443643	0.858734	1	1
1372	ENSRNOG00000020769	Crebrf	CREB3 regulatory factor	3	0.0188529	-1.26763	1	-1	0.0303405	1.19295	1	1
1373	ENSRNOG00000061058	Csde1	cold shock domain containing E1, RNA binding	3	0.00350376	-1.08003	1	-1	0.0335005	0.643046	1	1
1374	ENSRNOG00000039971	Ctla2a	cytotoxic T lymphocyte-associated protein 2 alpha	3	0.0439287	-0.619665	1	-1	0.00331274	1.20213	1	1
1375	ENSRNOG00000010593	Ctnnal1	catenin alpha-like 1	3	0.00679898	-1.15237	1	-1	0.0124368	0.644037	1	1
1376	ENSRNOG00000010452	Cycs	cytochrome c, somatic	3	0.0191355	-1.17948	1	-1	0.041163	0.849504	1	1
1377	ENSRNOG00000001544	Cyyr1	cysteine and tyrosine rich 1	3	0.0425725	-1.57772	1	-1	0.0476431	0.859797	1	1
1378	ENSRNOG00000008834	Dach1	dachshund family transcription factor 1	3	0.0291807	-1.56976	1	-1	0.0309409	1.0043	1	1
1379	ENSRNOG00000015029	Dbt	dihydrolipoamide branched chain transacylase E2	3	0.00136901	-1.15794	1	-1	0.00978353	0.608104	1	1
1380	ENSRNOG00000009063	Dnajc15	DnaJ heat shock protein family (Hsp40) member C15	3	0.0329999	-1.08021	1	-1	0.0485967	0.921487	1	1
1381	ENSRNOG00000002026	Dnajc28	DnaJ heat shock protein family (Hsp40) member C28	3	0.00610813	-1.14041	1	-1	0.0243871	0.913782	1	1
1382	ENSRNOG00000003977	Dusp1	dual specificity phosphatase 1	3	0.0144305	-0.912293	1	-1	0.0241061	0.837554	1	1
1383	ENSRNOG00000042201	Efcab2	EF-hand calcium binding domain 2	3	0.0323154	-1.31505	1	-1	0.0358114	1.14384	1	1
1384	ENSRNOG00000014648	Efnb2	ephrin B2	3	0.0348201	-1.42211	1	-1	0.0427677	1.1826	1	1
1385	ENSRNOG00000001770	Ehhadh	enoyl-CoA hydratase and 3-hydroxyacyl CoA dehydrogenase	3	0.0067714	-0.98808	1	-1	0.00802765	0.602901	1	1
1386	ENSRNOG00000016459	Eif3j	eukaryotic translation initiation factor 3, subunit J	3	0.00596152	-1.21266	1	-1	0.0368315	0.604299	1	1
1387	ENSRNOG00000001815	Eif4a2	eukaryotic translation initiation factor 4A2	3	0.0136567	-0.992783	1	-1	0.0473629	0.878845	1	1
1388	ENSRNOG00000022910	Emcn	endomucin	3	0.0005481	-1.30921	1	-1	0.0417131	0.9137	1	1
1389	ENSRNOG00000010174	Enpp4	ectonucleotide pyrophosphatase/phosphodiesterase 4	3	0.00411213	-1.01857	1	-1	0.00303193	1.20553	1	1
1390	ENSRNOG00000009538	Etfdh	electron transfer flavoprotein dehydrogenase	3	0.00930088	-1.15643	1	-1	0.0255828	0.839123	1	1
1391	ENSRNOG00000015848	Etfrf1	electron transfer flavoprotein regulatory factor 1	3	0.00214565	-0.866294	1	-1	0.0377012	0.967588	1	1
1392	ENSRNOG00000002285	Fam122b	family with sequence similarity 122B	3	0.00349562	-0.896306	1	-1	0.00198917	0.642081	1	1
1393	ENSRNOG00000011925	Fam83b	family with sequence similarity 83, member B	3	0.00229832	-2.06144	1	-1	0.0308996	0.737587	1	1
1394	ENSRNOG00000009549	Fbxo3	F-box protein 3	3	0.0143845	-1.17275	1	-1	0.0394469	0.734663	1	1
1395	ENSRNOG00000006738	Fbxo32	F-box protein 32	3	0.014758	-1.3838	1	-1	0.0233522	0.73562	1	1
1396	ENSRNOG00000001931	Fgf12	fibroblast growth factor 12	3	0.0293649	-1.71221	1	-1	0.0325144	1.19154	1	1
1397	ENSRNOG00000000940	Flt1	FMS-related tyrosine kinase 1	3	0.00920295	-1.07168	1	-1	0.0364245	0.666675	1	1
1398	ENSRNOG00000008754	Flvcr2	feline leukemia virus subgroup C cellular receptor family, member 2	3	0.0362302	-0.735275	1	-1	0.0465018	0.621525	1	1
1399	ENSRNOG00000034191	Fmo1	flavin containing monooxygenase 1	3	0.000963658	-1.28001	1	-1	0.024888	0.91721	1	1
1400	ENSRNOG00000003470	Fundc1	FUN14 domain containing 1	3	0.00223888	-1.01789	1	-1	0.0355053	0.852566	1	1
1401	ENSRNOG00000016848	Fzd4	frizzled class receptor 4	3	0.00022495	-1.24902	1	-1	0.000895938	0.93152	1	1
1402	ENSRNOG00000034084	Ggct	gamma-glutamyl cyclotransferase	3	0.0176614	-0.972361	1	-1	0.0402384	0.641836	1	1
1403	ENSRNOG00000015654	Ghr	growth hormone receptor	3	0.00447886	-1.02612	1	-1	0.0131897	0.718994	1	1
1404	ENSRNOG00000008369	Gimap4	GTPase, IMAP family member 4	3	0.0285765	-1.60018	1	-1	0.0248761	1.06924	1	1
1405	ENSRNOG00000020169	Gimap8	GTPase, IMAP family member 8	3	0.0260425	-1.60933	1	-1	0.0135378	0.767883	1	1
1406	ENSRNOG00000053201	Gpcpd1	glycerophosphocholine phosphodiesterase 1	3	0.0145354	-1.80748	1	-1	0.0249057	0.973333	1	1
1407	ENSRNOG00000023657	Gprin3	GPRIN family member 3	3	0.0242022	-1.4033	1	-1	0.0188481	0.650582	1	1
1408	ENSRNOG00000045560	Gvin1	GTPase, very large interferon inducible 1	3	0.0478393	-1.6046	1	-1	0.0229512	1.65552	1	1
1409	ENSRNOG00000049976	Gzmb	granzyme B	3	0.00855513	-1.4304	1	-1	0.00902283	1.64004	1	1
1410	ENSRNOG00000025910	Hccs	holocytochrome c synthase	3	0.0220989	-0.920992	1	-1	0.0408961	0.626372	1	1
1411	ENSRNOG00000013257	Hecw2	HECT, C2 and WW domain containing E3 ubiquitin protein ligase 2	3	0.00959258	-1.11048	1	-1	0.00147031	0.983883	1	1
1412	ENSRNOG00000028557	Hibch	3-hydroxyisobutyryl-CoA hydrolase	3	0.00194028	-1.18292	1	-1	0.0484665	0.768492	1	1
1413	ENSRNOG00000007034	Hipk2	homeodomain interacting protein kinase 2	3	0.000455141	-1.23332	1	-1	0.0173396	0.851852	1	1
1414	ENSRNOG00000001711	Hrasls	HRAS-like suppressor	3	0.0419319	-1.00476	1	-1	0.0220739	0.841104	1	1
1415	ENSRNOG00000016692	Hsdl2	hydroxysteroid dehydrogenase like 2	3	0.0285449	-0.879578	1	-1	0.0418373	0.753543	1	1
1416	ENSRNOG00000017206	Igfbp5	insulin-like growth factor binding protein 5	3	0.0169032	-1.19661	1	-1	0.0116273	0.79807	1	1
1417	ENSRNOG00000007270	Il12rb2	interleukin 12 receptor subunit beta 2	3	0.0378975	-1.10672	1	-1	0.0182429	1.1492	1	1
1418	ENSRNOG00000003439	Il15	interleukin 15	3	0.043845	-0.863559	1	-1	0.0271543	0.93373	1	1
1419	ENSRNOG00000014066	Jade1	jade family PHD finger 1	3	0.0222852	-0.968043	1	-1	0.0163777	0.60063	1	1
1420	ENSRNOG00000028149	Kansl1l	KAT8 regulatory NSL complex subunit 1-like	3	0.00673512	-1.47371	1	-1	0.0236573	0.939735	1	1
1421	ENSRNOG00000018285	Kcna2	potassium voltage-gated channel subfamily A member 2	3	0.0230101	-1.64816	1	-1	0.0495446	0.622803	1	1
1422	ENSRNOG00000027843	Kir3dl1	killer cell immunoglobulin-like receptor, three domains, long cytoplasmic tail, 1	3	0.0461241	-1.14448	1	-1	0.0317129	1.2977	1	1
1423	ENSRNOG00000014215	Klf9	Kruppel-like factor 9	3	0.00675595	-1.54088	1	-1	0.0175947	1.01421	1	1
1424	ENSRNOG00000033372	Klhl24	kelch-like family member 24	3	0.00311661	-1.14588	1	-1	0.0234651	0.806705	1	1
1425	ENSRNOG00000005215	Klhl4	kelch-like family member 4	3	0.0382717	-1.72143	1	-1	0.00759692	1.16002	1	1
1426	ENSRNOG00000010453	Klhl7	kelch-like family member 7	3	0.0124227	-0.861474	1	-1	0.0222724	0.691194	1	1
1427	ENSRNOG00000007310	Klrb1b	killer cell lectin-like receptor subfamily B member 1B	3	0.0412096	-0.741759	1	-1	0.0132851	0.710053	1	1
1428	ENSRNOG00000060246	Klrd1	killer cell lectin like receptor D1	3	0.00934998	-1.36763	1	-1	0.0341421	1.49952	1	1
1429	ENSRNOG00000058714	Klre1	killer cell lectin-like receptor, family E, member 1	3	0.0204648	-1.29793	1	-1	0.0258488	1.40623	1	1
1430	ENSRNOG00000014918	Klrg1	killer cell lectin like receptor G1	3	0.0431657	-0.959974	1	-1	0.0161099	0.910522	1	1
1431	ENSRNOG00000052803	Klri1	killer cell lectin-like receptor family I member 1	3	0.026302	-1.07136	1	-1	0.022159	1.47505	1	1
1432	ENSRNOG00000028996	Krt1	keratin 1	3	0.0235959	-1.25752	1	-1	0.0116626	0.640935	1	1
1433	ENSRNOG00000005464	Lgalsl	galectin-like	3	0.00399862	-0.98801	1	-1	0.0147357	0.761809	1	1
1434	ENSRNOG00000011696	Lifr	LIF receptor alpha	3	0.0367935	-1.12711	1	-1	0.00760437	1.31877	1	1
1435	ENSRNOG00000032443	Lmod3	leiomodin 3	3	0.0386331	-1.20616	1	-1	0.0393404	0.72146	1	1
1436	ENSRNOG00000013738	LOC100174910	glutaredoxin-like protein	3	0.0286842	-1.23473	1	-1	0.0227714	0.923704	1	1
1437	ENSRNOG00000032885	LOC100363502	cytochrome c, somatic-like	3	0.0137842	-0.85382	1	-1	0.0344025	0.946103	1	1
1438	ENSRNOG00000046338	LOC100909824	zinc finger protein 60-like	3	0.0474369	-0.922215	1	-1	0.00718488	0.854474	1	1
1439	ENSRNOG00000060019	LOC103692984	uncharacterized LOC103692984	3	0.042103	-0.983371	1	-1	0.0251138	0.741708	1	1
1440	ENSRNOG00000042869	LOC103693430	up-regulated during skeletal muscle growth protein 5	3	0.0279316	-1.05546	1	-1	0.049711	1.08651	1	1
1441	ENSRNOG00000033402	LOC501110	similar to Glutathione S-transferase A1 (GTH1) (HA subunit 1) (GST-epsilon) (GSTA1-1) (GST class-alpha)	3	0.0148146	-1.31464	1	-1	0.0181472	1.60409	1	1
1442	ENSRNOG00000015117	Lrrc39	leucine rich repeat containing 39	3	0.0236352	-1.23781	1	-1	0.0280708	1.05152	1	1
1443	ENSRNOG00000026196	Lrrd1	leucine-rich repeats and death domain containing 1	3	0.0407688	-1.25328	1	-1	0.0304486	0.927551	1	1
1444	ENSRNOG00000006802	Lrrn1	leucine rich repeat neuronal 1	3	0.0156231	-1.6837	1	-1	0.0375793	0.711006	1	1
1445	ENSRNOG00000039110	Lsmem1	leucine-rich single-pass membrane protein 1	3	0.00109648	-1.4246	1	-1	0.0453997	0.705192	1	1
1446	ENSRNOG00000005176	Map7d2	MAP7 domain containing 2	3	0.004523	-0.769799	1	-1	0.0411941	0.87885	1	1
1447	ENSRNOG00000003177	Mat2b	methionine adenosyltransferase 2B	3	0.0193912	-0.584109	1	-1	0.0212046	0.606197	1	1
1448	ENSRNOG00000016327	Mcee	methylmalonyl CoA epimerase	3	0.0125091	-0.758511	1	-1	0.0145127	0.645813	1	1
1449	ENSRNOG00000013282	Mctp1	multiple C2 and transmembrane domain containing 1	3	0.0221277	-0.763608	1	-1	0.0181783	0.697837	1	1
1450	ENSRNOG00000004926	Mettl15	methyltransferase like 15	3	0.0362925	-0.883365	1	-1	0.0275713	0.744853	1	1
1451	ENSRNOG00000061337	Mindy2	MINDY lysine 48 deubiquitinase 2	3	0.010482	-1.28697	1	-1	0.0222374	0.869827	1	1
1452	ENSRNOG00000012827	Mlf1	myeloid leukemia factor 1	3	0.00660782	-1.23916	1	-1	0.0391988	0.897669	1	1
1453	ENSRNOG00000005934	Mlip	muscular LMNA-interacting protein	3	0.0237735	-0.969176	1	-1	0.0232268	0.753169	1	1
1454	ENSRNOG00000018760	Mpp7	membrane palmitoylated protein 7	3	0.0102929	-0.962216	1	-1	0.0114074	0.926636	1	1
1455	ENSRNOG00000028982	Mrgprb3	MAS-related GPR, member B3	3	0.0372245	-0.889668	1	-1	0.0245378	1.08588	1	1
1456	ENSRNOG00000011639	Mrpl47	mitochondrial ribosomal protein L47	3	0.00244962	-0.989275	1	-1	0.026572	0.940463	1	1
1457	ENSRNOG00000061213	Mrps36	mitochondrial ribosomal protein S36	3	0.023134	-1.05768	1	-1	0.0350676	0.801849	1	1
1458	ENSRNOG00000021294	Mstn	myostatin	3	0.0024208	-1.5012	1	-1	0.010646	0.824245	1	1
1459	ENSRNOG00000006978	Mterf2	mitochondrial transcription termination factor 2	3	0.00097345	-1.18252	1	-1	0.0279572	0.756562	1	1
1460	ENSRNOG00000010655	Mttp	microsomal triglyceride transfer protein	3	0.0160199	-1.02989	1	-1	0.0450292	0.685974	1	1
1461	ENSRNOG00000050843	Mut	methylmalonyl CoA mutase	3	0.000248948	-1.42862	1	-1	0.0222587	0.770749	1	1
1462	ENSRNOG00000009754	Nampt	nicotinamide phosphoribosyltransferase	3	0.0259166	-1.07257	1	-1	0.0201232	1.05176	1	1
1463	ENSRNOG00000029087	Nap1l3	nucleosome assembly protein 1-like 3	3	0.0239236	-1.05981	1	-1	0.0396663	0.677133	1	1
1464	ENSRNOG00000011476	Nars2	asparaginyl-tRNA synthetase 2, mitochondrial	3	0.00475057	-1.33666	1	-1	0.00587766	0.692842	1	1
1465	ENSRNOG00000005512	Ndufa4	NDUFA4, mitochondrial complex associated	3	0.0452515	-0.943533	1	-1	0.0356791	0.8468	1	1
1466	ENSRNOG00000038218	Ndufc1	NADH:ubiquinone oxidoreductase subunit C1	3	0.0155038	-1.05681	1	-1	0.0473683	0.790315	1	1
1467	ENSRNOG00000011849	Ndufs1	NADH:ubiquinone oxidoreductase core subunit S1	3	0.00571588	-1.35772	1	-1	0.0225311	0.747529	1	1
1468	ENSRNOG00000011383	Ndufs4	NADH:ubiquinone oxidoreductase subunit S4	3	0.0261185	-1.08248	1	-1	0.0459277	0.704653	1	1
1469	ENSRNOG00000049452	Nebl	nebulette	3	0.0111818	-1.09728	1	-1	0.0122943	0.763737	1	1
1470	ENSRNOG00000047786	NEWGENE_1308171	osteoglycin	3	0.0165715	-1.11996	1	-1	0.0382983	0.989407	1	1
1471	ENSRNOG00000006966	Nfia	nuclear factor I/A	3	0.0112744	-0.930512	1	-1	0.00201359	0.726285	1	1
1472	ENSRNOG00000009795	Nfib	nuclear factor I/B	3	0.0374751	-0.987488	1	-1	0.0291305	0.777207	1	1
1473	ENSRNOG00000017820	Nqo2	N-ribosyldihydronicotinamide:quinone reductase 2	3	0.00492201	-0.950727	1	-1	0.0467225	0.909262	1	1
1474	ENSRNOG00000005981	Nt5c3a	5'-nucleotidase, cytosolic IIIA	3	0.00984511	-0.961434	1	-1	0.024208	0.713808	1	1
1475	ENSRNOG00000022576	Nudt12	nudix hydrolase 12	3	0.00360541	-1.36918	1	-1	0.00243969	0.604232	1	1
1476	ENSRNOG00000027730	Nxpe1	neurexophilin and PC-esterase domain family, member 1	3	0.00486477	-1.57451	1	-1	0.00445493	1.10168	1	1
1477	ENSRNOG00000043094	Oxct1	3-oxoacid CoA transferase 1	3	0.0211485	-1.50852	1	-1	0.0400712	0.758621	1	1
1478	ENSRNOG00000056487	Oxr1	oxidation resistance 1	3	0.0230454	-1.09948	1	-1	0.0475678	0.829963	1	1
1479	ENSRNOG00000019934	Paip2	poly(A) binding protein interacting protein 2	3	0.000889594	-0.837836	1	-1	0.0369427	0.701158	1	1
1480	ENSRNOG00000013306	Pcdh20	protocadherin 20	3	0.0122284	-1.47826	1	-1	0.0038707	1.04832	1	1
1481	ENSRNOG00000039469	Pcdhb19	protocadherin beta 19	3	0.020232	-0.851752	1	-1	0.00203717	0.871729	1	1
1482	ENSRNOG00000005730	Pcmtd1	protein-L-isoaspartate (D-aspartate) O-methyltransferase domain containing 1	3	0.00102048	-1.19371	1	-1	0.0343105	0.695536	1	1
1483	ENSRNOG00000025383	Pdha1	pyruvate dehydrogenase E1 alpha 1 subunit	3	0.012346	-1.02527	1	-1	0.0270267	0.701516	1	1
1484	ENSRNOG00000001517	Pdk1	pyruvate dehydrogenase kinase 1	3	0.0106776	-1.24847	1	-1	0.0213583	0.701984	1	1
1485	ENSRNOG00000057116	Pex19	peroxisomal biogenesis factor 19	3	0.0270286	-1.03438	1	-1	0.0363025	0.596294	1	1
1486	ENSRNOG00000006858	Pigy	phosphatidylinositol glycan anchor biosynthesis, class Y	3	0.00721399	-1.1886	1	-1	0.0388555	0.91162	1	1
1487	ENSRNOG00000000665	Pitpnb	phosphatidylinositol transfer protein, beta	3	0.0174749	-0.805065	1	-1	0.013663	0.768199	1	1
1488	ENSRNOG00000012095	Pkia	cAMP-dependent protein kinase inhibitor alpha	3	0.000643128	-1.00443	1	-1	0.0110149	0.712404	1	1
1489	ENSRNOG00000033119	Plcb4	phospholipase C, beta 4	3	0.00578512	-1.33983	1	-1	0.00387953	0.599092	1	1
1490	ENSRNOG00000000413	Pln	phospholamban	3	0.0207944	-1.00018	1	-1	0.0221647	0.822611	1	1
1491	ENSRNOG00000006102	Pole4	DNA polymerase epsilon 4, accessory subunit	3	0.0125493	-0.77569	1	-1	0.0495264	0.660098	1	1
1492	ENSRNOG00000004473	Ppargc1a	PPARG coactivator 1 alpha	3	0.0248303	-1.35415	1	-1	0.0256149	0.836133	1	1
1493	ENSRNOG00000043186	Ppil6	peptidylprolyl isomerase like 6	3	0.000824495	-0.838136	1	-1	0.00521323	0.742157	1	1
1494	ENSRNOG00000006893	Ppm1k	protein phosphatase, Mg2+/Mn2+ dependent, 1K	3	0.0169972	-1.04414	1	-1	0.0247626	0.853175	1	1
1495	ENSRNOG00000016368	Ppp1r14c	protein phosphatase 1, regulatory (inhibitor) subunit 14c	3	0.0122023	-1.29373	1	-1	0.0298864	0.660259	1	1
1496	ENSRNOG00000059350	Ppp1r3a	protein phosphatase 1, regulatory subunit 3A	3	0.00269044	-1.6653	1	-1	0.0477557	0.838828	1	1
1497	ENSRNOG00000054052	Ppp4r4	protein phosphatase 4, regulatory subunit 4	3	0.0133908	-0.879102	1	-1	0.0293884	0.69222	1	1
1498	ENSRNOG00000010958	Prdx3	peroxiredoxin 3	3	0.042702	-0.953421	1	-1	0.0388943	0.730655	1	1
1499	ENSRNOG00000005391	Prex2	phosphatidylinositol-3,4,5-trisphosphate-dependent Rac exchange factor 2	3	0.00380967	-1.09485	1	-1	0.00753734	0.878206	1	1
1500	ENSRNOG00000003098	Prom1	prominin 1	3	0.00687428	-1.65999	1	-1	0.045857	0.715273	1	1
1501	ENSRNOG00000055293	Ptprb	protein tyrosine phosphatase, receptor type, B	3	0.0156471	-0.956369	1	-1	0.0190398	1.1657	1	1
1502	ENSRNOG00000019295	Rab12	RAB12, member RAS oncogene family	3	0.00963382	-0.854007	1	-1	0.00862747	0.659284	1	1
1503	ENSRNOG00000017074	Rab28	RAB28, member RAS oncogene family	3	0.00645238	-1.05973	1	-1	0.0293267	0.820906	1	1
1504	ENSRNOG00000046256	Ralgapa1	Ral GTPase activating protein catalytic alpha subunit 1	3	0.0126296	-1.13291	1	-1	0.0468123	0.679205	1	1
1505	ENSRNOG00000032463	Rap1a	RAP1A, member of RAS oncogene family	3	0.0141189	-0.883232	1	-1	0.0400953	0.712321	1	1
1506	ENSRNOG00000001516	Rapgef4	Rap guanine nucleotide exchange factor 4	3	0.031777	-1.0195	1	-1	0.00296945	0.72413	1	1
1507	ENSRNOG00000005271	Rapgef5	Rap guanine nucleotide exchange factor 5	3	0.0309318	-1.25783	1	-1	0.0347228	0.842969	1	1
1508	ENSRNOG00000038957	RGD1305184	similar to CDNA sequence BC023105	3	0.00987325	-2.14324	1	-1	0.00110317	3.33135	1	1
1509	ENSRNOG00000039871	RGD1306063	similar to HT021	3	0.00296807	-0.671682	1	-1	0.0203494	0.807074	1	1
1510	ENSRNOG00000015523	RGD1308147	similar to expressed sequence AW209491	3	0.0137949	-0.595824	1	-1	0.0485526	0.696903	1	1
1511	ENSRNOG00000046779	RGD1309808	similar to apolipoprotein L2; apolipoprotein L-II	3	0.0156741	-1.01687	1	-1	0.0342227	0.742536	1	1
1512	ENSRNOG00000002322	RGD1310587	similar to hypothetical protein FLJ14146	3	0.0368348	-0.927357	1	-1	0.032723	0.734555	1	1
1513	ENSRNOG00000028651	RGD1566386	similar to Hypothetical protein A430033K04	3	0.0333118	-0.750837	1	-1	0.0285899	0.99323	1	1
1514	ENSRNOG00000007949	Rgn	regucalcin	3	0.0370897	-0.795411	1	-1	0.00251362	1.11889	1	1
1515	ENSRNOG00000002730	Rgs5	regulator of G-protein signaling 5	3	9.86139e-05	-0.836884	1	-1	0.0111083	0.630022	1	1
1516	ENSRNOG00000057589	Rnf11l1	ring finger protein 11-like 1	3	0.000792911	-0.781328	1	-1	0.00202869	0.636592	1	1
1517	ENSRNOG00000007331	Rragd	Ras-related GTP binding D	3	0.0291547	-1.43282	1	-1	0.00218868	0.959729	1	1
1518	ENSRNOG00000013683	S1pr1	sphingosine-1-phosphate receptor 1	3	0.00622398	-1.09675	1	-1	0.0199056	0.894882	1	1
1519	ENSRNOG00000028087	Sdhaf4	succinate dehydrogenase complex assembly factor 4	3	0.00638453	-0.590124	1	-1	0.00669478	0.756549	1	1
1520	ENSRNOG00000016420	Serpinb6b	serine (or cysteine) peptidase inhibitor, clade B, member 6b	3	0.021425	-1.04587	1	-1	0.0117226	0.841733	1	1
1521	ENSRNOG00000005828	Skp1	S-phase kinase-associated protein 1	3	0.0143615	-0.676917	1	-1	0.0443732	0.681479	1	1
1522	ENSRNOG00000002305	Slc15a2	solute carrier family 15 member 2	3	0.0484427	-0.879373	1	-1	0.0213145	1.36829	1	1
1523	ENSRNOG00000004901	Slc4a1ap	solute carrier family 4 member 1 adaptor protein	3	0.0270497	-0.729985	1	-1	0.01776	0.862898	1	1
1524	ENSRNOG00000021719	Slfn5	schlafen family member 5	3	0.0315101	-1.53474	1	-1	0.0176113	1.68599	1	1
1525	ENSRNOG00000004186	Snx13	sorting nexin 13	3	0.031329	-0.923087	1	-1	0.0493811	0.625398	1	1
1526	ENSRNOG00000020514	Sox6	SRY box 6	3	0.00907937	-0.636162	1	-1	0.0260878	0.586644	1	1
1527	ENSRNOG00000015137	Spata6l	spermatogenesis associated 6-like	3	0.000167023	-1.17397	1	-1	0.00241618	0.700395	1	1
1528	ENSRNOG00000015095	Spryd7	SPRY domain containing 7	3	0.0220222	-1.12316	1	-1	0.00987063	0.767755	1	1
1529	ENSRNOG00000000394	Srgn	serglycin	3	0.0139767	-0.74896	1	-1	0.0127482	0.65191	1	1
1530	ENSRNOG00000014002	St7l	suppression of tumorigenicity 7-like	3	0.00716351	-0.608084	1	-1	0.0477042	0.7933	1	1
1531	ENSRNOG00000014079	Stat1	signal transducer and activator of transcription 1	3	0.0264993	-0.71724	1	-1	0.00371981	1.30516	1	1
1532	ENSRNOG00000017481	Sucla2	succinate-CoA ligase ADP-forming beta subunit	3	0.00615144	-1.5066	1	-1	0.0391634	0.906382	1	1
1533	ENSRNOG00000037137	Svip	small VCP interacting protein	3	0.0196316	-0.835418	1	-1	0.0341367	0.753759	1	1
1534	ENSRNOG00000006399	Synj2bp	synaptojanin 2 binding protein	3	0.00440797	-1.27971	1	-1	0.0192619	0.60789	1	1
1535	ENSRNOG00000004493	Tasp1	taspase 1	3	0.0111116	-1.07024	1	-1	0.0393199	0.711106	1	1
1536	ENSRNOG00000008587	Tek	TEK receptor tyrosine kinase	3	0.0334613	-0.807244	1	-1	0.00830791	1.05338	1	1
1537	ENSRNOG00000002695	Tfb2m	transcription factor B2, mitochondrial	3	0.00363437	-1.17331	1	-1	0.0437286	0.731758	1	1
1538	ENSRNOG00000006649	Thrb	thyroid hormone receptor beta	3	0.011629	-1.176	1	-1	0.0459839	0.616123	1	1
1539	ENSRNOG00000004303	Timp3	TIMP metallopeptidase inhibitor 3	3	0.0206795	-0.970936	1	-1	0.0198902	0.687468	1	1
1540	ENSRNOG00000013239	Tle4	transducin-like enhancer of split 4	3	0.0470559	-0.594668	1	-1	0.0303017	0.60062	1	1
1541	ENSRNOG00000022748	Tmem126a	transmembrane protein 126A	3	0.0475123	-1.13189	1	-1	0.0469092	1.07341	1	1
1542	ENSRNOG00000006608	Tmem70	transmembrane protein 70	3	0.0167164	-1.25889	1	-1	0.0333869	0.781077	1	1
1543	ENSRNOG00000013269	Tnfsf10	TNF superfamily member 10	3	0.0344296	-1.66251	1	-1	0.00501993	1.63019	1	1
1544	ENSRNOG00000004103	Trappc6b	trafficking protein particle complex 6B	3	0.0187799	-0.925291	1	-1	0.0411195	0.702902	1	1
1545	ENSRNOG00000012609	Trdn	triadin	3	0.00949976	-1.32413	1	-1	0.0355569	0.891344	1	1
1546	ENSRNOG00000003980	Ttc1	tetratricopeptide repeat domain 1	3	0.0260408	-0.680294	1	-1	0.018294	0.583938	1	1
1547	ENSRNOG00000004971	Txlng	taxilin gamma	3	0.0279014	-0.993584	1	-1	0.0151011	0.712281	1	1
1548	ENSRNOG00000006334	Txndc16	thioredoxin domain containing 16	3	0.0471694	-0.689784	1	-1	0.0227935	0.69917	1	1
1549	ENSRNOG00000000921	Ubl3	ubiquitin-like 3	3	0.0409912	-0.719936	1	-1	0.0296729	0.622833	1	1
1550	ENSRNOG00000008616	Ubr3	ubiquitin protein ligase E3 component n-recognin 3	3	0.021689	-1.098	1	-1	0.0489533	0.604103	1	1
1551	ENSRNOG00000004950	Ubxn2a	UBX domain protein 2A	3	0.0107668	-0.975355	1	-1	0.0493238	0.940058	1	1
1552	ENSRNOG00000008079	Ugp2	UDP-glucose pyrophosphorylase 2	3	0.0227264	-1.23944	1	-1	0.043516	0.72944	1	1
1553	ENSRNOG00000036742	Uqcrc2	ubiquinol cytochrome c reductase core protein 2	3	0.0232711	-1.09901	1	-1	0.0280097	0.816771	1	1
1554	ENSRNOG00000020296	Usmg5	up-regulated during skeletal muscle growth 5 homolog (mouse)	3	0.0366509	-1.05856	1	-1	0.0398892	1.07926	1	1
1555	ENSRNOG00000004009	Xpnpep2	X-prolyl aminopeptidase 2	3	0.0381465	-1.73462	1	-1	0.0484159	0.870889	1	1
1556	ENSRNOG00000026742	Ypel5	yippee-like 5	3	0.000456796	-0.783651	1	-1	0.049975	0.634515	1	1
1557	ENSRNOG00000056716	Zbtb20	zinc finger and BTB domain containing 20	3	0.0220021	-1.38665	1	-1	0.0183465	0.941844	1	1
1558	ENSRNOG00000003803	Zdhhc17	zinc finger, DHHC-type containing 17	3	0.0280815	-1.1908	1	-1	0.0481559	0.767794	1	1
1559	ENSRNOG00000013565	Zfp507	zinc finger protein 507	3	0.0362767	-0.983493	1	-1	0.0417621	0.603893	1	1
1560	ENSRNOG00000022391	Zfp711	zinc finger protein 711	3	0.0231683	-1.73481	1	-1	0.0463169	0.741419	1	1
1561	ENSRNOG00000033351	Zfp869	zinc finger protein 869	3	0.025891	-0.782754	1	-1	0.0460421	0.608066	1	1
1562	ENSRNOG00000030416	Zfp870	zinc finger protein 870	3	0.0127497	-0.781306	1	-1	0.019247	0.688896	1	1
1563	ENSRNOG00000024135	Zmat1	zinc finger, matrin-type 1	3	0.0361481	-1.11017	1	-1	0.0498546	0.858835	1	1
1564	ENSRNOG00000017396	March5	membrane associated ring-CH-type finger 5	4	0.0370416	-0.728344	1	-1	0.0987766	0.453462	0	0
1565	ENSRNOG00000011066	March6	membrane associated ring-CH-type finger 6	4	0.0276111	-0.868782	1	-1	0.108265	0.308364	0	0
1566	ENSRNOG00000002790	Abcb7	ATP binding cassette subfamily B member 7	4	0.030223	-1.14064	1	-1	0.0828709	0.810625	0	0
1567	ENSRNOG00000036960	Abcc9	ATP binding cassette subfamily C member 9	4	0.0318497	-0.92501	1	-1	0.125816	0.178373	0	0
1568	ENSRNOG00000011929	Abcd3	ATP binding cassette subfamily D member 3	4	0.00758113	-0.850035	1	-1	0.0164836	0.320279	0	0
1569	ENSRNOG00000031665	Ace2	angiotensin I converting enzyme 2	4	0.0192086	-0.882704	1	-1	0.424485	0.0499676	0	0
1570	ENSRNOG00000008755	Acox1	acyl-CoA oxidase 1	4	0.0258029	-0.804033	1	-1	0.0278381	0.438808	0	0
1571	ENSRNOG00000010633	Acsl1	acyl-CoA synthetase long-chain family member 1	4	0.0245373	-1.05074	1	-1	0.122805	0.242489	0	0
1572	ENSRNOG00000012166	Adal	adenosine deaminase-like	4	0.0319968	-0.612995	1	-1	0.378891	0.140225	0	0
1573	ENSRNOG00000038275	Adam4	a disintegrin and metalloprotease domain 4	4	0.0189679	-0.793522	1	-1	0.268087	0.25156	0	0
1574	ENSRNOG00000032660	Adgrl2	adhesion G protein-coupled receptor L2	4	0.0305304	-0.717641	1	-1	0.474788	-0.0120657	0	0
1575	ENSRNOG00000033940	Adgrl4	adhesion G protein-coupled receptor L4	4	0.0294482	-1.25044	1	-1	0.0552541	0.627851	0	0
1576	ENSRNOG00000012325	Adk	adenosine kinase	4	0.0462647	-0.819052	1	-1	0.150481	0.254137	0	0
1577	ENSRNOG00000013887	Adra2b	adrenoceptor alpha 2B	4	0.0079458	-0.830651	1	-1	0.247746	-0.177574	0	0
1578	ENSRNOG00000023753	Afdn	afadin, adherens junction formation factor	4	9.59934e-05	-0.874547	1	-1	0.00314751	0.472641	0	0
1579	ENSRNOG00000017965	Afg3l2	AFG3 like matrix AAA peptidase subunit 2	4	0.00724226	-0.70704	1	-1	0.459371	-0.0119644	0	0
1580	ENSRNOG00000010397	Agbl3	ATP/GTP binding protein-like 3	4	0.0405131	-0.600221	1	-1	0.145733	0.409699	0	0
1581	ENSRNOG00000016214	Agl	amylo-alpha-1, 6-glucosidase, 4-alpha-glucanotransferase	4	0.000980898	-1.1323	1	-1	0.00865589	0.523531	0	0
1582	ENSRNOG00000020205	Agrn	agrin	4	0.0443549	-0.683674	1	-1	0.206329	0.239771	0	0
1583	ENSRNOG00000018651	Agtpbp1	ATP/GTP binding protein 1	4	0.00453638	-1.19953	1	-1	0.00541783	0.529742	0	0
1584	ENSRNOG00000006067	Aifm1	apoptosis inducing factor, mitochondria associated 1	4	0.0108565	-0.869036	1	-1	0.0540292	0.396454	0	0
1585	ENSRNOG00000045738	Ak4	adenylate kinase 4	4	0.0444917	-0.704267	1	-1	0.0506982	0.380507	0	0
1586	ENSRNOG00000004841	Akap6	A-kinase anchoring protein 6	4	0.00363092	-1.09615	1	-1	0.0733232	0.306329	0	0
1587	ENSRNOG00000013202	Akap7	A-kinase anchoring protein 7	4	6.95124e-05	-0.933742	1	-1	0.0076825	0.236118	0	0
1588	ENSRNOG00000026319	Akap9	A-kinase anchoring protein 9	4	0.0390659	-0.814817	1	-1	0.221455	0.214961	0	0
1589	ENSRNOG00000008288	Akirin2	akirin 2	4	0.0366415	-0.712614	1	-1	0.0882785	0.228997	0	0
1590	ENSRNOG00000011076	Ank2	ankyrin 2	4	0.0221367	-1.10971	1	-1	0.1769	0.258325	0	0
1591	ENSRNOG00000053288	Ank3	ankyrin 3	4	0.0199999	-0.659645	1	-1	0.233143	-0.351935	0	0
1592	ENSRNOG00000005623	Ankmy2	ankyrin repeat and MYND domain containing 2	4	0.0303027	-0.805618	1	-1	0.0688625	0.372235	0	0
1593	ENSRNOG00000012733	Ankrd12	ankyrin repeat domain 12	4	0.0243009	-1.09931	1	-1	0.0662749	0.567435	0	0
1594	ENSRNOG00000011340	Ankrd13c	ankyrin repeat domain 13C	4	0.00731674	-0.720927	1	-1	0.250117	0.234169	0	0
1595	ENSRNOG00000006841	Ano4	anoctamin 4	4	0.0121945	-2.26386	1	-1	0.102062	-0.363209	0	0
1596	ENSRNOG00000049873	Ap1s3	adaptor related protein complex 1 sigma 3 subunit	4	0.0274342	-0.83964	1	-1	0.0861803	0.663276	0	0
1597	ENSRNOG00000020423	Apc	APC, WNT signaling pathway regulator	4	0.0456523	-0.697374	1	-1	0.182514	0.241509	0	0
1598	ENSRNOG00000003984	Apln	apelin	4	0.00980843	-2.20558	1	-1	0.145058	0.540166	0	0
1599	ENSRNOG00000046918	Apoo	apolipoprotein O	4	0.0167674	-1.33092	1	-1	0.0502219	1.0171	0	0
1600	ENSRNOG00000004512	Apool	apolipoprotein O-like	4	0.0048278	-0.977049	1	-1	0.0726993	0.794942	0	0
1601	ENSRNOG00000011648	Aqp1	aquaporin 1	4	0.0398349	-0.786893	1	-1	0.0737296	0.599542	0	0
1602	ENSRNOG00000056826	Arap2	ArfGAP with RhoGAP domain, ankyrin repeat and PH domain 2	4	0.0289357	-1.40578	1	-1	0.103826	0.498798	0	0
1603	ENSRNOG00000024142	Arglu1	arginine and glutamate rich 1	4	0.0116138	-0.914442	1	-1	0.350472	0.10589	0	0
1604	ENSRNOG00000017791	Arhgap12	Rho GTPase activating protein 12	4	0.0494622	-0.589793	1	-1	0.102632	0.66017	0	0
1605	ENSRNOG00000008659	Arhgap21	Rho GTPase activating protein 21	4	0.0192184	-0.864891	1	-1	0.401516	0.0506306	0	0
1606	ENSRNOG00000004696	Arhgap5	Rho GTPase activating protein 5	4	0.0219052	-1.345	1	-1	0.0875509	0.854035	0	0
1607	ENSRNOG00000049751	Arid4b	AT-rich interaction domain 4B	4	0.0481816	-0.830976	1	-1	0.0946055	0.585434	0	0
1608	ENSRNOG00000009887	Arih1	ariadne RBR E3 ubiquitin protein ligase 1	4	0.0280246	-0.748822	1	-1	0.150887	0.356396	0	0
1609	ENSRNOG00000055860	Arl8b	ADP-ribosylation factor like GTPase 8B	4	0.0218659	-0.736634	1	-1	0.22445	0.212001	0	0
1610	ENSRNOG00000014521	Armc8	armadillo repeat containing 8	4	0.00976733	-0.853469	1	-1	0.0379375	0.407268	0	0
1611	ENSRNOG00000019489	Armt1	acidic residue methyltransferase 1	4	0.00232012	-0.687244	1	-1	0.0783574	0.298436	0	0
1612	ENSRNOG00000014317	Arpc5l	actin related protein 2/3 complex, subunit 5-like	4	0.0363676	-0.661116	1	-1	0.123663	0.215974	0	0
1613	ENSRNOG00000026937	Arsk	arylsulfatase family, member K	4	0.00131674	-0.654213	1	-1	0.111369	0.697373	0	0
1614	ENSRNOG00000012196	Asah2	N-acylsphingosine amidohydrolase 2	4	0.0082055	-0.900171	1	-1	0.489659	-0.00623885	0	0
1615	ENSRNOG00000061519	Asap2	ArfGAP with SH3 domain, ankyrin repeat and PH domain 2	4	0.00723054	-0.601966	1	-1	0.270596	0.172974	0	0
1616	ENSRNOG00000006365	Asb15	ankyrin repeat and SOCS box containing 15	4	0.00382663	-1.02619	1	-1	0.103233	0.238872	0	0
1617	ENSRNOG00000032471	Asb3	ankyrin repeat and SOCS box-containing 3	4	0.00532377	-1.11872	1	-1	0.0717233	0.740957	0	0
1618	ENSRNOG00000000415	Asf1a	anti-silencing function 1A histone chaperone	4	0.0134232	-0.600385	1	-1	0.189979	0.274718	0	0
1619	ENSRNOG00000020386	Ash1l	ASH1 like histone lysine methyltransferase	4	0.0252333	-0.970968	1	-1	0.056917	0.483009	0	0
1620	ENSRNOG00000020202	Asrgl1	asparaginase like 1	4	0.0491927	-0.662869	1	-1	0.238983	0.133545	0	0
1621	ENSRNOG00000010861	Atad1	ATPase family, AAA domain containing 1	4	0.0010271	-0.715183	1	-1	0.0987637	0.487465	0	0
1622	ENSRNOG00000016342	Atg10	autophagy related 10	4	0.00898669	-0.836119	1	-1	0.0661188	0.516902	0	0
1623	ENSRNOG00000000157	Atg12	autophagy related 12	4	0.00443776	-0.688358	1	-1	0.146488	0.414666	0	0
1624	ENSRNOG00000052116	Atp11b	ATPase phospholipid transporting 11B (putative)	4	0.0306357	-0.871284	1	-1	0.0694467	0.538618	0	0
1625	ENSRNOG00000007290	Atp1a2	ATPase Na+/K+ transporting subunit alpha 2	4	0.0232943	-1.21164	1	-1	0.447876	-0.0454065	0	0
1626	ENSRNOG00000001285	Atp2a2	ATPase sarcoplasmic/endoplasmic reticulum Ca2+ transporting 2	4	0.0247922	-0.95524	1	-1	0.112718	0.31657	0	0
1627	ENSRNOG00000046299	Atp5f1	ATP synthase, H+ transporting, mitochondrial Fo complex, subunit B1	4	0.0113882	-1.00978	1	-1	0.111853	0.365621	0	0
1628	ENSRNOG00000001596	Atp5g3	ATP synthase, H+ transporting, mitochondrial Fo complex, subunit C3 (subunit 9)	4	0.0301298	-1.04679	1	-1	0.0460979	0.564431	0	0
1629	ENSRNOG00000003626	Atp5h	ATP synthase, H+ transporting, mitochondrial Fo complex, subunit d	4	0.0198149	-0.793338	1	-1	0.0211287	0.55597	0	0
1630	ENSRNOG00000010169	Atpaf1	ATP synthase mitochondrial F1 complex assembly factor 1	4	0.000383974	-1.36584	1	-1	0.0281422	0.495698	0	0
1631	ENSRNOG00000056703	Atrx	ATRX, chromatin remodeler	4	0.0451595	-0.909609	1	-1	0.105693	0.558589	0	0
1632	ENSRNOG00000005333	Azin1	antizyme inhibitor 1	4	0.0225667	-0.688182	1	-1	0.239835	0.248586	0	0
1633	ENSRNOG00000016855	B3galnt2	beta-1,3-N-acetylgalactosaminyltransferase 2	4	0.0302422	-0.699081	1	-1	0.0477251	0.309898	0	0
1634	ENSRNOG00000004697	Baalc	BAALC, MAP3K1 and KLF4 binding	4	0.00991932	-0.626519	1	-1	0.208421	0.366302	0	0
1635	ENSRNOG00000056984	Baz2b	bromodomain adjacent to zinc finger domain, 2B	4	0.0382656	-0.785948	1	-1	0.235278	0.132632	0	0
1636	ENSRNOG00000007884	Bcap29	B-cell receptor-associated protein 29	4	0.0236864	-0.7678	1	-1	0.0852176	0.605087	0	0
1637	ENSRNOG00000009826	Bche	butyrylcholinesterase	4	0.00320295	-1.35995	1	-1	0.0396622	0.555794	0	0
1638	ENSRNOG00000037149	Bcl2l15	BCL2-like 15	4	0.0394642	-1.23913	1	-1	0.198252	-0.251458	0	0
1639	ENSRNOG00000059956	Bcl6b	B-cell CLL/lymphoma 6B	4	0.0200663	-1.61909	1	-1	0.0285625	-0.319909	0	0
1640	ENSRNOG00000048961	Bhlhe41	basic helix-loop-helix family, member e41	4	0.0103917	-0.967083	1	-1	0.229296	-0.243169	0	0
1641	ENSRNOG00000037160	Bloc1s6	biogenesis of lysosomal organelles complex 1 subunit 6	4	0.00629943	-0.607728	1	-1	0.0747496	0.403197	0	0
1642	ENSRNOG00000016585	Bmi1	BMI1 proto-oncogene, polycomb ring finger	4	0.0287962	-0.814437	1	-1	0.173916	0.256319	0	0
1643	ENSRNOG00000009820	Bnip3l	BCL2 interacting protein 3 like	4	0.0140859	-0.616647	1	-1	0.104453	0.546993	0	0
1644	ENSRNOG00000010957	Braf	B-Raf proto-oncogene, serine/threonine kinase	4	0.0402347	-0.812596	1	-1	0.140065	0.217114	0	0
1645	ENSRNOG00000052963	Brox	BRO1 domain and CAAX motif containing	4	0.0175181	-0.607365	1	-1	0.224094	0.207409	0	0
1646	ENSRNOG00000001632	Brwd1	bromodomain and WD repeat domain containing 1	4	0.0221401	-0.826585	1	-1	0.422621	0.038294	0	0
1647	ENSRNOG00000019529	Btbd1	BTB domain containing 1	4	0.00297538	-1.13688	1	-1	0.0329724	0.50812	0	0
1648	ENSRNOG00000014341	Btbd10	BTB domain containing 10	4	0.0116928	-0.607188	1	-1	0.0886424	0.229713	0	0
1649	ENSRNOG00000018378	Cacnb2	calcium voltage-gated channel auxiliary subunit beta 2	4	0.0107793	-0.70711	1	-1	0.0888738	0.146469	0	0
1650	ENSRNOG00000057852	Cacng6	calcium voltage-gated channel auxiliary subunit gamma 6	4	0.00635501	-1.25277	1	-1	0.465502	-0.046223	0	0
1651	ENSRNOG00000011589	Camk2d	calcium/calmodulin-dependent protein kinase II delta	4	0.000189504	-0.92495	1	-1	0.0350711	0.321608	0	0
1652	ENSRNOG00000008741	Camsap2	calmodulin regulated spectrin-associated protein family, member 2	4	0.0290787	-0.603481	1	-1	0.144326	0.333604	0	0
1653	ENSRNOG00000018602	Camta1	calmodulin binding transcription activator 1	4	0.00481898	-0.601391	1	-1	0.0971056	0.169327	0	0
1654	ENSRNOG00000019273	Capn7	calpain 7	4	0.0319757	-0.692862	1	-1	0.137381	0.414547	0	0
1655	ENSRNOG00000056207	Capza2	capping actin protein of muscle Z-line alpha subunit 2	4	0.0172802	-0.782924	1	-1	0.0819541	0.653058	0	0
1656	ENSRNOG00000056216	Casp7	caspase 7	4	0.0454402	-0.602324	1	-1	0.110743	0.212519	0	0
1657	ENSRNOG00000016243	Casq2	calsequestrin 2	4	0.0371527	-0.734401	1	-1	0.149392	0.184206	0	0
1658	ENSRNOG00000008364	Cat	catalase	4	0.0289834	-0.801594	1	-1	0.0464221	0.452964	0	0
1659	ENSRNOG00000056836	Cav1	caveolin 1	4	0.0119908	-1.39835	1	-1	0.0507724	0.672843	0	0
1660	ENSRNOG00000057713	Cav2	caveolin 2	4	0.0285896	-1.51158	1	-1	0.0521696	0.96115	0	0
1661	ENSRNOG00000019778	Cavin1	caveolae associated protein 1	4	0.0476575	-0.647823	1	-1	0.0968408	0.341516	0	0
1662	ENSRNOG00000008027	Cavin4	caveolae associated protein 4	4	0.0183241	-1.06287	1	-1	0.434947	0.0270321	0	0
1663	ENSRNOG00000024411	Cbr4	carbonyl reductase 4	4	0.0054679	-0.780951	1	-1	0.0854567	0.415182	0	0
1664	ENSRNOG00000059715	Cc2d2a	coiled-coil and C2 domain containing 2A	4	0.00784953	-0.936616	1	-1	0.0149637	0.2336	0	0
1665	ENSRNOG00000009322	Ccdc126	coiled-coil domain containing 126	4	0.0150139	-0.747981	1	-1	0.205643	0.316747	0	0
1666	ENSRNOG00000012580	Ccdc141	coiled-coil domain containing 141	4	0.00356913	-0.8568	1	-1	0.0218002	0.492488	0	0
1667	ENSRNOG00000010906	Ccl5	C-C motif chemokine ligand 5	4	0.0286697	-1.4464	1	-1	0.0807807	0.730771	0	0
1668	ENSRNOG00000017113	Ccnt2	cyclin T2	4	0.0158506	-0.787892	1	-1	0.130144	-0.158588	0	0
1669	ENSRNOG00000053428	Ccpg1	cell cycle progression 1	4	0.0214094	-0.810676	1	-1	0.0400776	0.409054	0	0
1670	ENSRNOG00000025332	Cd109	CD109 molecule	4	0.0134011	-1.84558	1	-1	0.119865	-0.319747	0	0
1671	ENSRNOG00000015821	Cd2	Cd2 molecule	4	0.0450435	-0.940384	1	-1	0.0654866	0.216676	0	0
1672	ENSRNOG00000000321	Cd24	CD24 molecule	4	0.0271122	-1.11286	1	-1	0.109395	1.32855	0	0
1673	ENSRNOG00000010283	Cd28	Cd28 molecule	4	0.038431	-0.906843	1	-1	0.205306	0.296051	0	0
1674	ENSRNOG00000023030	Cd96	CD96 molecule	4	0.00675857	-1.11872	1	-1	0.127625	0.3988	0	0
1675	ENSRNOG00000010967	Cdc37l1	cell division cycle 37-like 1	4	0.00221833	-0.820964	1	-1	0.0378914	0.545903	0	0
1676	ENSRNOG00000032136	Cdc42ep3	CDC42 effector protein 3	4	0.0304346	-0.591892	1	-1	0.353634	0.0726013	0	0
1677	ENSRNOG00000013324	Cdh5	cadherin 5	4	0.0258777	-1.17374	1	-1	0.16814	0.438145	0	0
1678	ENSRNOG00000000583	Cdk19	cyclin-dependent kinase 19	4	0.040164	-0.603918	1	-1	0.0767889	0.32756	0	0
1679	ENSRNOG00000003742	Cdkl5	cyclin-dependent kinase-like 5	4	0.0328404	-1.42444	1	-1	0.105038	0.67593	0	0
1680	ENSRNOG00000007249	Cdkn1b	cyclin-dependent kinase inhibitor 1B	4	0.0256015	-0.899836	1	-1	0.0360565	0.451574	0	0
1681	ENSRNOG00000021265	Cds2	CDP-diacylglycerol synthase 2	4	0.00666892	-1.00255	1	-1	0.172057	0.332124	0	0
1682	ENSRNOG00000024924	Cep19	centrosomal protein 19	4	0.0141732	-0.642295	1	-1	0.0197795	0.422356	0	0
1683	ENSRNOG00000007859	Cep83	centrosomal protein 83	4	0.0040931	-1.15557	1	-1	0.0801418	0.630396	0	0
1684	ENSRNOG00000001072	Cers4	ceramide synthase 4	4	0.0174245	-0.69114	1	-1	0.0639007	0.287634	0	0
1685	ENSRNOG00000059593	Cetn2	centrin 2	4	0.00385725	-0.790975	1	-1	0.0961726	0.670677	0	0
1686	ENSRNOG00000003901	Cfap36	cilia and flagella associated protein 36	4	0.0197448	-0.810255	1	-1	0.129948	0.51359	0	0
1687	ENSRNOG00000032192	Cfap97	cilia and flagella associated protein 97	4	0.0452711	-0.720085	1	-1	0.13404	0.535225	0	0
1688	ENSRNOG00000045892	Cfl2	cofilin 2	4	0.00160058	-0.592195	1	-1	0.0799527	0.440699	0	0
1689	ENSRNOG00000051180	Chchd2	coiled-coil-helix-coiled-coil-helix domain containing 2	4	0.0357269	-0.982581	1	-1	0.0389531	0.401987	0	0
1690	ENSRNOG00000040257	Chmp2b	charged multivesicular body protein 2B	4	0.0243375	-0.792738	1	-1	0.0754964	0.48836	0	0
1691	ENSRNOG00000017939	Chn1	chimerin 1	4	0.0143134	-1.14738	1	-1	0.0393649	0.401677	0	0
1692	ENSRNOG00000004258	Chst7	carbohydrate sulfotransferase 7	4	0.0293547	-1.08029	1	-1	0.0842404	0.362022	0	0
1693	ENSRNOG00000012760	Chtop	chromatin target of PRMT1	4	0.00122695	-0.635814	1	-1	0.19991	0.210598	0	0
1694	ENSRNOG00000018719	Cir1	corepressor interacting with RBPJ, 1	4	0.00951603	-0.729066	1	-1	0.128234	0.464311	0	0
1695	ENSRNOG00000056940	Cited2	Cbp/p300-interacting transactivator, with Glu/Asp-rich carboxy-terminal domain, 2	4	0.000704917	-1.17753	1	-1	0.00421509	0.57554	0	0
1696	ENSRNOG00000003533	Clcn4	chloride voltage-gated channel 4	4	0.00838204	-1.15513	1	-1	0.00423833	0.316207	0	0
1697	ENSRNOG00000047218	Clic5	chloride intracellular channel 5	4	0.0118604	-0.705155	1	-1	0.158243	0.168179	0	0
1698	ENSRNOG00000008806	Clip4	CAP-GLY domain containing linker protein family, member 4	4	0.0115955	-1.10115	1	-1	0.184858	0.373986	0	0
1699	ENSRNOG00000025768	Clk1	CDC-like kinase 1	4	0.0415057	-0.706386	1	-1	0.121239	0.708152	0	0
1700	ENSRNOG00000003714	Clk4	CDC-like kinase 4	4	0.0369486	-0.727931	1	-1	0.175145	0.468508	0	0
1701	ENSRNOG00000030225	Clpx	caseinolytic mitochondrial matrix peptidase chaperone subunit	4	0.00522943	-1.04745	1	-1	0.0430281	0.475637	0	0
1702	ENSRNOG00000011201	Cmtm8	CKLF-like MARVEL transmembrane domain containing 8	4	0.016145	-1.04904	1	-1	0.407948	0.102522	0	0
1703	ENSRNOG00000010239	Cnbp	CCHC-type zinc finger, nucleic acid binding protein	4	0.0283605	-0.589167	1	-1	0.114168	0.396137	0	0
1704	ENSRNOG00000001171	Coq5	coenzyme Q5, methyltransferase	4	0.0416828	-0.741701	1	-1	0.137843	0.184561	0	0
1705	ENSRNOG00000017230	Cox15	COX15 cytochrome c oxidase assembly homolog	4	0.0461618	-0.694154	1	-1	0.121777	0.261575	0	0
1706	ENSRNOG00000004553	Cox20	COX20 cytochrome C oxidase assembly factor	4	0.0306666	-0.865427	1	-1	0.0544519	0.75235	0	0
1707	ENSRNOG00000018816	Cox5a	cytochrome c oxidase subunit 5A	4	0.00664658	-1.12882	1	-1	0.0255158	0.443114	0	0
1708	ENSRNOG00000011181	Cpa3	carboxypeptidase A3	4	0.0321294	-0.824052	1	-1	0.113362	0.789729	0	0
1709	ENSRNOG00000020689	Cpeb3	cytoplasmic polyadenylation element binding protein 3	4	0.0490315	-0.914978	1	-1	0.498649	0.0024182	0	0
1710	ENSRNOG00000020668	Cpsf7	cleavage and polyadenylation specific factor 7	4	0.0475949	-0.64723	1	-1	0.253081	-0.124613	0	0
1711	ENSRNOG00000017106	Csnk1a1	casein kinase 1, alpha 1	4	0.0181447	-0.61178	1	-1	0.160847	0.337835	0	0
1712	ENSRNOG00000005276	Csnk2a1	casein kinase 2 alpha 1	4	0.00114309	-0.64683	1	-1	0.000264602	0.52086	0	0
1713	ENSRNOG00000050289	Cstf2t	cleavage stimulation factor subunit 2, tau variant	4	0.0277596	-0.862338	1	-1	0.0513434	0.360187	0	0
1714	ENSRNOG00000018962	Ctf1	cardiotrophin 1	4	0.0279375	-0.802148	1	-1	0.267182	0.151571	0	0
1715	ENSRNOG00000061845	Cttnbp2	cortactin binding protein 2	4	0.0442105	-1.21682	1	-1	0.102776	0.615562	0	0
1716	ENSRNOG00000015633	Cul3	cullin 3	4	0.000622164	-0.981307	1	-1	0.127312	0.383278	0	0
1717	ENSRNOG00000008039	Cul5	cullin 5	4	0.0310627	-1.19575	1	-1	0.0917766	0.790079	0	0
1718	ENSRNOG00000017298	Cutc	cutC copper transporter	4	0.0262827	-0.866316	1	-1	0.0440957	0.499674	0	0
1719	ENSRNOG00000024372	Cwf19l2	CWF19-like 2, cell cycle control (S. pombe)	4	0.0186772	-0.919147	1	-1	0.080835	0.908245	0	0
1720	ENSRNOG00000001557	Cxadr	CXADR, Ig-like cell adhesion molecule	4	0.0483656	-0.625059	1	-1	0.284148	0.0711545	0	0
1721	ENSRNOG00000013589	Cxcl12	C-X-C motif chemokine ligand 12	4	0.0264773	-0.898031	1	-1	0.494803	-0.00322863	0	0
1722	ENSRNOG00000045764	Cxxc4	CXXC finger protein 4	4	0.0388633	-1.21771	1	-1	0.183849	0.278831	0	0
1723	ENSRNOG00000011142	Cyb5b	cytochrome b5 type B	4	0.00904117	-0.972878	1	-1	0.0595748	0.280028	0	0
1724	ENSRNOG00000006785	Dcaf8	DDB1 and CUL4 associated factor 8	4	0.00488173	-0.631964	1	-1	0.330394	0.095437	0	0
1725	ENSRNOG00000059605	Ddn	dendrin	4	0.0126685	-2.28936	1	-1	0.19872	-0.231139	0	0
1726	ENSRNOG00000011063	Dennd1b	DENN domain containing 1B	4	0.00665182	-0.921317	1	-1	0.019797	0.557843	0	0
1727	ENSRNOG00000018716	Dennd2c	DENN domain containing 2C	4	0.0427482	-1.13339	1	-1	0.103791	0.333832	0	0
1728	ENSRNOG00000011636	Dennd6a	DENN domain containing 6A	4	0.0274704	-0.928919	1	-1	0.115492	0.511007	0	0
1729	ENSRNOG00000004328	Deptor	DEP domain containing MTOR-interacting protein	4	0.0217367	-0.821838	1	-1	0.0654874	0.346212	0	0
1730	ENSRNOG00000002338	Dgke	diacylglycerol kinase epsilon	4	0.0124561	-1.40506	1	-1	0.23176	0.275804	0	0
1731	ENSRNOG00000011617	Dguok	deoxyguanosine kinase	4	0.0492449	-0.766433	1	-1	0.0528365	0.453257	0	0
1732	ENSRNOG00000015288	Dip2c	disco-interacting protein 2 homolog C	4	0.00650121	-1.07962	1	-1	0.116523	0.38401	0	0
1733	ENSRNOG00000009994	Dlat	dihydrolipoamide S-acetyltransferase	4	0.0132565	-1.16723	1	-1	0.0832512	0.232087	0	0
1734	ENSRNOG00000006364	Dld	dihydrolipoamide dehydrogenase	4	0.0112057	-1.29351	1	-1	0.0517573	0.801003	0	0
1735	ENSRNOG00000046366	Dmd	dystrophin	4	0.00554831	-1.30768	1	-1	0.0342368	0.484989	0	0
1736	ENSRNOG00000024093	Dmrta1	DMRT-like family A1	4	0.044755	-1.5347	1	-1	0.340007	0.0505369	0	0
1737	ENSRNOG00000024671	Dmxl1	Dmx-like 1	4	0.0281087	-1.15071	1	-1	0.0868641	0.742365	0	0
1738	ENSRNOG00000048363	Dnah5	dynein, axonemal, heavy chain 5	4	0.0322441	-1.49404	1	-1	0.483309	0.0108044	0	0
1739	ENSRNOG00000016251	Dnaja2	DnaJ heat shock protein family (Hsp40) member A2	4	0.00232908	-0.608902	1	-1	0.082202	0.235656	0	0
1740	ENSRNOG00000013011	Dnajb4	DnaJ heat shock protein family (Hsp40) member B4	4	0.00371781	-1.14493	1	-1	0.0463424	0.567741	0	0
1741	ENSRNOG00000004006	Dnajb9	DnaJ heat shock protein family (Hsp40) member B9	4	0.0367184	-0.981094	1	-1	0.174201	0.357332	0	0
1742	ENSRNOG00000049819	Dnajc19	DnaJ heat shock protein family (Hsp40) member C19	4	0.000942418	-0.699625	1	-1	0.0980243	0.594226	0	0
1743	ENSRNOG00000017876	Dnajc21	DnaJ heat shock protein family (Hsp40) member C21	4	0.00317344	-0.977094	1	-1	0.0468513	0.37807	0	0
1744	ENSRNOG00000003988	Dnajc27	DnaJ heat shock protein family (Hsp40) member C27	4	0.0428056	-0.902892	1	-1	0.0168881	0.438907	0	0
1745	ENSRNOG00000031721	Dnajc30	DnaJ heat shock protein family (Hsp40) member C30	4	0.029494	-0.982778	1	-1	0.0991495	0.214311	0	0
1746	ENSRNOG00000042333	Dnal1	dynein, axonemal, light chain 1	4	0.015945	-0.817026	1	-1	0.0813387	0.7036	0	0
1747	ENSRNOG00000001813	Dnm1l	dynamin 1-like	4	0.0253988	-0.840804	1	-1	0.107298	0.503346	0	0
1748	ENSRNOG00000011969	Dock9	dedicator of cytokinesis 9	4	0.0224316	-0.830799	1	-1	0.0587461	0.57006	0	0
1749	ENSRNOG00000022847	Dopey1	dopey family member 1	4	0.0322648	-0.602558	1	-1	0.131904	0.312131	0	0
1750	ENSRNOG00000010993	Dpm1	dolichyl-phosphate mannosyltransferase subunit 1, catalytic	4	0.0186405	-0.781776	1	-1	0.0870562	0.744722	0	0
1751	ENSRNOG00000030763	Dpp4	dipeptidylpeptidase 4	4	0.0294009	-1.46565	1	-1	0.185108	0.725945	0	0
1752	ENSRNOG00000039969	Dsc2	desmocollin 2	4	0.0466382	-1.0302	1	-1	0.199944	0.19972	0	0
1753	ENSRNOG00000016526	Dsg2	desmoglein 2	4	0.0247576	-0.74347	1	-1	0.0447804	0.411297	0	0
1754	ENSRNOG00000013928	Dsp	desmoplakin	4	0.000334322	-0.889532	1	-1	0.218538	0.210274	0	0
1755	ENSRNOG00000008921	Dynll2	dynein light chain LC8-type 2	4	0.0352623	-1.07092	1	-1	0.156955	0.334686	0	0
1756	ENSRNOG00000003611	Dynlt3	dynein light chain Tctex-type 3	4	0.0117193	-0.852997	1	-1	0.0786122	0.735584	0	0
1757	ENSRNOG00000001662	Dyrk1a	dual specificity tyrosine phosphorylation regulated kinase 1A	4	0.0264431	-0.686037	1	-1	0.194079	0.122801	0	0
1758	ENSRNOG00000004509	Eapp	E2F-associated phosphoprotein	4	0.0169107	-0.65288	1	-1	0.0832649	0.573161	0	0
1759	ENSRNOG00000016102	Ebf3	early B-cell factor 3	4	0.0121185	-0.89438	1	-1	0.08662	0.147498	0	0
1760	ENSRNOG00000029549	Eci2	enoyl-CoA delta isomerase 2	4	0.0170834	-0.601474	1	-1	0.0159412	0.516152	0	0
1761	ENSRNOG00000039593	Ecscr	endothelial cell surface expressed chemotaxis and apoptosis regulator	4	0.00368168	-0.815288	1	-1	0.00979188	0.524818	0	0
1762	ENSRNOG00000017728	Edrf1	erythroid differentiation regulatory factor 1	4	0.0480851	-0.599478	1	-1	0.369447	0.0565343	0	0
1763	ENSRNOG00000008917	Ehbp1	EH domain binding protein 1	4	0.00736597	-0.623618	1	-1	0.134231	0.249404	0	0
1764	ENSRNOG00000008452	Eid1	EP300 interacting inhibitor of differentiation 1	4	0.0426757	-0.683782	1	-1	0.199459	0.306433	0	0
1765	ENSRNOG00000033765	Eif1	eukaryotic translation initiation factor 1	4	0.0189769	-1.12983	1	-1	0.0595335	0.601341	0	0
1766	ENSRNOG00000010301	Eif4e3	eukaryotic translation initiation factor 4E family member 3	4	0.00721564	-0.752563	1	-1	0.027927	0.537357	0	0
1767	ENSRNOG00000023356	Eif5b	eukaryotic translation initiation factor 5B	4	0.0288722	-0.692341	1	-1	0.165047	0.301629	0	0
1768	ENSRNOG00000000113	Elac1	elaC ribonuclease Z 1	4	0.0496564	-0.794585	1	-1	0.072493	0.43217	0	0
1769	ENSRNOG00000010171	Elk1	ELK1, ETS transcription factor	4	0.0254377	-0.94447	1	-1	0.128066	0.211868	0	0
1770	ENSRNOG00000005719	Emc4	ER membrane protein complex subunit 4	4	0.00136308	-0.701922	1	-1	0.0424638	0.38191	0	0
1771	ENSRNOG00000021318	Epas1	endothelial PAS domain protein 1	4	0.0416581	-0.991865	1	-1	0.382204	0.122379	0	0
1772	ENSRNOG00000026050	Epb41l4a	erythrocyte membrane protein band 4.1 like 4A	4	0.0108707	-1.00616	1	-1	0.00173105	0.48921	0	0
1773	ENSRNOG00000002538	Epb41l5	erythrocyte membrane protein band 4.1 like 5	4	0.0129354	-0.790018	1	-1	0.111382	0.53583	0	0
1774	ENSRNOG00000029447	Epc2	enhancer of polycomb homolog 2	4	0.0448537	-0.976674	1	-1	0.0521541	0.628057	0	0
1775	ENSRNOG00000060141	Epdr1	ependymin related 1	4	0.00314778	-1.0338	1	-1	0.0196395	0.350672	0	0
1776	ENSRNOG00000017286	Ephx2	epoxide hydrolase 2	4	0.00460327	-1.79712	1	-1	0.0984702	0.598324	0	0
1777	ENSRNOG00000043006	Epm2aip1	EPM2A interacting protein 1	4	0.00419737	-1.09443	1	-1	0.0855482	0.465755	0	0
1778	ENSRNOG00000014248	Erbb4	erb-b2 receptor tyrosine kinase 4	4	0.0403138	-1.5617	1	-1	0.157174	0.512892	0	0
1779	ENSRNOG00000022812	Ercc5	ERCC excision repair 5, endonuclease	4	0.0063077	-0.820265	1	-1	0.0536254	0.466796	0	0
1780	ENSRNOG00000019175	Ercc6l2	ERCC excision repair 6 like 2	4	0.0473942	-0.584316	1	-1	0.0992703	0.549731	0	0
1781	ENSRNOG00000007283	Erlec1	endoplasmic reticulum lectin 1	4	0.0134609	-0.69939	1	-1	0.13362	0.64344	0	0
1782	ENSRNOG00000002609	Ero1b	endoplasmic reticulum oxidoreductase 1 beta	4	0.0086743	-0.824442	1	-1	0.0856755	0.727818	0	0
1783	ENSRNOG00000010797	Esm1	endothelial cell-specific molecule 1	4	0.0416752	-1.97832	1	-1	0.191716	0.42343	0	0
1784	ENSRNOG00000019358	Esr1	estrogen receptor 1	4	0.0411543	-1.0889	1	-1	0.123312	0.230463	0	0
1785	ENSRNOG00000002593	Esrrg	estrogen-related receptor gamma	4	0.00266313	-1.06625	1	-1	0.119475	0.165547	0	0
1786	ENSRNOG00000015233	Etfa	electron transfer flavoprotein alpha subunit	4	0.0364867	-0.981853	1	-1	0.0504165	0.761248	0	0
1787	ENSRNOG00000008666	Etl4	enhancer trap locus 4	4	0.0330839	-1.25501	1	-1	0.326742	0.181212	0	0
1788	ENSRNOG00000008941	Ets1	ETS proto-oncogene 1, transcription factor	4	0.0347446	-1.24443	1	-1	0.0279156	0.358987	0	0
1789	ENSRNOG00000006867	Etv1	ets variant 1	4	0.0374116	-0.735922	1	-1	0.0232789	0.512291	0	0
1790	ENSRNOG00000027707	Exd2	exonuclease 3'-5' domain containing 2	4	0.0123891	-0.72113	1	-1	0.0327508	0.360091	0	0
1791	ENSRNOG00000036601	Exoc6	exocyst complex component 6	4	0.0133093	-0.746528	1	-1	0.0883543	0.5802	0	0
1792	ENSRNOG00000018950	Fa2h	fatty acid 2-hydroxylase	4	0.000595821	-0.922507	1	-1	0.349863	0.0898186	0	0
1793	ENSRNOG00000008523	Faf1	Fas associated factor 1	4	0.0241947	-0.651162	1	-1	0.130675	0.283126	0	0
1794	ENSRNOG00000014727	Fahd1	fumarylacetoacetate hydrolase domain containing 1	4	0.0270853	-1.12603	1	-1	0.0527613	0.646479	0	0
1795	ENSRNOG00000022066	Fam117b	family with sequence similarity 117, member B	4	0.0459046	-1.2511	1	-1	0.0555635	0.712788	0	0
1796	ENSRNOG00000025079	Fam126b	family with sequence similarity 126, member B	4	0.0417265	-1.24509	1	-1	0.0915564	0.783194	0	0
1797	ENSRNOG00000013587	Fam135a	family with sequence similarity 135, member A	4	0.0286288	-1.2213	1	-1	0.0984727	0.530737	0	0
1798	ENSRNOG00000019087	Fam174a	family with sequence similarity 174, member A	4	0.0188653	-0.623933	1	-1	0.053557	0.476304	0	0
1799	ENSRNOG00000012369	Fam174b	family with sequence similarity 174, member B	4	0.0190198	-0.912003	1	-1	0.0515102	0.460814	0	0
1800	ENSRNOG00000016740	Fam210a	family with sequence similarity 210, member A	4	0.00303331	-1.15717	1	-1	0.0160499	0.501471	0	0
1801	ENSRNOG00000004466	Fam210b	family with sequence similarity 210, member B	4	0.0211856	-0.686153	1	-1	0.0178011	0.476628	0	0
1802	ENSRNOG00000015691	Fam212b	family with sequence similarity 212, member B	4	0.0140135	-1.02617	1	-1	0.267702	-0.142505	0	0
1803	ENSRNOG00000058522	Fam214a	family with sequence similarity 214, member A	4	0.017123	-0.928158	1	-1	0.0796384	0.238297	0	0
1804	ENSRNOG00000053607	Fam217b	family with sequence similarity 217, member B	4	0.0498586	-0.705399	1	-1	0.167285	-0.20867	0	0
1805	ENSRNOG00000001728	Fam43a	family with sequence similarity 43, member A	4	0.0288959	-0.966498	1	-1	0.0488446	0.468249	0	0
1806	ENSRNOG00000052758	Fam49a	family with sequence similarity 49, member A	4	0.031883	-0.66309	1	-1	0.0759792	0.785632	0	0
1807	ENSRNOG00000016338	Fam92a	family with sequence similarity 92 member A	4	0.0291594	-0.583942	1	-1	0.118764	0.503317	0	0
1808	ENSRNOG00000024335	Fastkd1	FAST kinase domains 1	4	0.037249	-0.848954	1	-1	0.240215	0.18131	0	0
1809	ENSRNOG00000027422	Fastkd3	FAST kinase domains 3	4	0.0301761	-0.610691	1	-1	0.351198	0.128715	0	0
1810	ENSRNOG00000011585	Fat3	FAT atypical cadherin 3	4	0.0353063	-0.683077	1	-1	0.247382	0.0890963	0	0
1811	ENSRNOG00000028335	Fat4	FAT atypical cadherin 4	4	0.0230643	-1.23586	1	-1	0.123008	0.275377	0	0
1812	ENSRNOG00000013875	Fbxl17	F-box and leucine-rich repeat protein 17	4	0.0181167	-0.947399	1	-1	0.0770038	0.333446	0	0
1813	ENSRNOG00000059334	Fbxl3	F-box and leucine-rich repeat protein 3	4	0.00849459	-0.703157	1	-1	0.0430981	0.518381	0	0
1814	ENSRNOG00000016396	Fbxo11	F-box protein 11	4	0.0171163	-0.812826	1	-1	0.201192	0.285131	0	0
1815	ENSRNOG00000002459	Fbxo40	F-box protein 40	4	0.0242451	-0.651211	1	-1	0.474258	-0.0259965	0	0
1816	ENSRNOG00000010502	Fbxo8	F-box protein 8	4	0.000780912	-0.811193	1	-1	0.0909106	0.649322	0	0
1817	ENSRNOG00000009177	Fcer1a	Fc fragment of IgE receptor Ia	4	0.0289692	-0.830415	1	-1	0.11355	0.808585	0	0
1818	ENSRNOG00000021314	Fdft1	farnesyl diphosphate farnesyl transferase 1	4	0.0138479	-0.89977	1	-1	0.0680677	0.244325	0	0
1819	ENSRNOG00000003578	Fem1c	fem-1 homolog C	4	0.0407783	-0.757126	1	-1	0.32668	0.149322	0	0
1820	ENSRNOG00000013867	Fgf1	fibroblast growth factor 1	4	0.0289609	-0.749756	1	-1	0.110169	0.36114	0	0
1821	ENSRNOG00000042753	Fgf13	fibroblast growth factor 13	4	0.00823819	-1.1545	1	-1	0.0227242	0.398464	0	0
1822	ENSRNOG00000061530	Fgf16	fibroblast growth factor 16	4	0.0397035	-1.34286	1	-1	0.0335622	0.521939	0	0
1823	ENSRNOG00000011471	Fgf9	fibroblast growth factor 9	4	0.0442445	-1.0547	1	-1	0.0967425	0.277991	0	0
1824	ENSRNOG00000022796	Fgfbp3	fibroblast growth factor binding protein 3	4	0.0195752	-1.17528	1	-1	0.294129	0.238367	0	0
1825	ENSRNOG00000001811	Fgfr1op2	FGFR1 oncogene partner 2	4	0.0170221	-0.816649	1	-1	0.141759	0.284367	0	0
1826	ENSRNOG00000004629	Fkbp3	FK506 binding protein 3	4	0.0110289	-0.893643	1	-1	0.0775755	0.701025	0	0
1827	ENSRNOG00000028129	Fktn	fukutin	4	0.000902007	-0.897582	1	-1	0.0751193	0.336655	0	0
1828	ENSRNOG00000061851	Foxj3	forkhead box J3	4	0.000660506	-0.795342	1	-1	0.0575772	0.162834	0	0
1829	ENSRNOG00000004709	Foxn3	forkhead box N3	4	0.0173508	-1.15663	1	-1	0.0388055	0.5256	0	0
1830	ENSRNOG00000013397	Foxo1	forkhead box O1	4	0.00611668	-0.722042	1	-1	0.00842011	0.561643	0	0
1831	ENSRNOG00000021670	Frem2	Fras1 related extracellular matrix protein 2	4	0.0370928	-1.41764	1	-1	0.436681	-0.0576117	0	0
1832	ENSRNOG00000009846	Frg1	FSHD region gene 1	4	0.0257926	-0.615224	1	-1	0.095262	0.519391	0	0
1833	ENSRNOG00000059876	Fsd1l	fibronectin type III and SPRY domain containing 1-like	4	0.0182134	-1.55475	1	-1	0.0870506	0.930199	0	0
1834	ENSRNOG00000006336	Fyco1	FYVE and coiled-coil domain containing 1	4	0.0241596	-0.996857	1	-1	0.0662456	0.404636	0	0
1835	ENSRNOG00000034233	Fyttd1	forty-two-three domain containing 1	4	0.048766	-0.774762	1	-1	0.0874923	0.609353	0	0
1836	ENSRNOG00000004660	Fzd6	frizzled class receptor 6	4	0.0401272	-0.962536	1	-1	0.0878671	0.347769	0	0
1837	ENSRNOG00000005615	Gadd45a	growth arrest and DNA-damage-inducible, alpha	4	0.0117044	-0.803953	1	-1	0.160855	-0.169712	0	0
1838	ENSRNOG00000013409	Gclm	glutamate cysteine ligase, modifier subunit	4	0.0361157	-0.636476	1	-1	0.0520712	0.395005	0	0
1839	ENSRNOG00000023778	Gcnt2	glucosaminyl (N-acetyl) transferase 2, I-branching enzyme	4	0.0375428	-0.712991	1	-1	0.16945	0.746676	0	0
1840	ENSRNOG00000011535	Gcsh	glycine cleavage system protein H	4	0.0111179	-0.785257	1	-1	0.118094	0.361123	0	0
1841	ENSRNOG00000060561	Gdpd1	glycerophosphodiester phosphodiesterase domain containing 1	4	0.00734253	-1.07208	1	-1	0.145707	0.286456	0	0
1842	ENSRNOG00000004360	Gemin2	gem (nuclear organelle) associated protein 2	4	0.0267968	-0.651562	1	-1	0.176771	0.373053	0	0
1843	ENSRNOG00000012873	Gfm1	G elongation factor, mitochondrial 1	4	0.00226743	-1.02405	1	-1	0.00932467	0.436866	0	0
1844	ENSRNOG00000027860	Ggnbp2	gametogenetin binding protein 2	4	0.0152509	-0.621864	1	-1	0.166483	0.313148	0	0
1845	ENSRNOG00000016767	Ggps1	geranylgeranyl diphosphate synthase 1	4	0.0215137	-0.655671	1	-1	0.233197	0.396744	0	0
1846	ENSRNOG00000003847	Gid4	GID complex subunit 4	4	0.0280844	-0.941324	1	-1	0.0555098	0.582765	0	0
1847	ENSRNOG00000033338	Gimap6	GTPase, IMAP family member 6	4	0.0322255	-0.863411	1	-1	0.125361	0.357606	0	0
1848	ENSRNOG00000024569	Gimap9	GTPase, IMAP family member 9	4	0.0411172	-1.42585	1	-1	0.0607315	0.949716	0	0
1849	ENSRNOG00000051563	Giot1	gonadotropin inducible ovarian transcription factor 1	4	0.0162072	-0.763964	1	-1	0.198573	0.560274	0	0
1850	ENSRNOG00000034116	Gk	glycerol kinase	4	0.0256437	-1.08674	1	-1	0.131517	0.381747	0	0
1851	ENSRNOG00000019272	Gkap1	G kinase anchoring protein 1	4	0.0185408	-0.917015	1	-1	0.0597349	0.50165	0	0
1852	ENSRNOG00000019296	Gnat2	G protein subunit alpha transducin 2	4	0.0169248	-1.18648	1	-1	0.0558346	0.840385	0	0
1853	ENSRNOG00000002509	Gnl3l	G protein nucleolar 3 like	4	0.0182927	-0.725268	1	-1	0.051221	0.416319	0	0
1854	ENSRNOG00000002177	Gnpda2	glucosamine-6-phosphate deaminase 2	4	0.0477248	-0.912219	1	-1	0.0947937	0.792397	0	0
1855	ENSRNOG00000000408	Gopc	golgi associated PDZ and coiled-coil motif containing	4	0.0332254	-0.619324	1	-1	0.107046	0.409379	0	0
1856	ENSRNOG00000015124	Gpam	glycerol-3-phosphate acyltransferase, mitochondrial	4	0.0452311	-0.858781	1	-1	0.187057	0.284739	0	0
1857	ENSRNOG00000037595	Gpbp1l1	GC-rich promoter binding protein 1-like 1	4	0.00619943	-0.676111	1	-1	0.00592263	0.259346	0	0
1858	ENSRNOG00000033824	Gpd2	glycerol-3-phosphate dehydrogenase 2	4	0.047377	-0.838386	1	-1	0.358083	-0.0921348	0	0
1859	ENSRNOG00000017528	Gpr157	G protein-coupled receptor 157	4	0.0257829	-0.930739	1	-1	0.258968	-0.363125	0	0
1860	ENSRNOG00000016013	Gprc5b	G protein-coupled receptor, class C, group 5, member B	4	0.0412892	-0.81347	1	-1	0.297747	0.115965	0	0
1861	ENSRNOG00000003392	Grsf1	G-rich RNA sequence binding factor 1	4	0.0103027	-1.05354	1	-1	0.0351989	0.367103	0	0
1862	ENSRNOG00000056701	Gtf2a2	general transcription factor IIA, 2	4	0.0490583	-0.791345	1	-1	0.0613962	0.733017	0	0
1863	ENSRNOG00000012302	Gucy1a3	guanylate cyclase 1 soluble subunit alpha 3	4	0.0213509	-1.1211	1	-1	0.123862	0.487663	0	0
1864	ENSRNOG00000002207	Guf1	GUF1 homolog, GTPase	4	0.00503	-1.13259	1	-1	0.108988	0.56244	0	0
1865	ENSRNOG00000029939	Gypc	glycophorin C (Gerbich blood group)	4	0.0224034	-1.18081	1	-1	0.0646066	0.414763	0	0
1866	ENSRNOG00000004735	Gzf1	GDNF-inducible zinc finger protein 1	4	0.0156906	-0.677324	1	-1	0.052211	0.396401	0	0
1867	ENSRNOG00000043192	Hacd1	3-hydroxyacyl-CoA dehydratase 1	4	0.00283594	-0.740759	1	-1	0.0435464	0.244984	0	0
1868	ENSRNOG00000016087	Hars2	histidyl-tRNA synthetase 2, mitochondrial	4	0.00139756	-0.898871	1	-1	0.142645	0.220241	0	0
1869	ENSRNOG00000000604	Hdac2	histone deacetylase 2	4	0.0359298	-0.653166	1	-1	0.419188	0.041774	0	0
1870	ENSRNOG00000060972	Heca	hdc homolog, cell cycle regulator	4	0.0271326	-0.808888	1	-1	0.0510188	0.615711	0	0
1871	ENSRNOG00000006905	Hectd1	HECT domain E3 ubiquitin protein ligase 1	4	0.0338435	-0.709479	1	-1	0.0793197	0.403786	0	0
1872	ENSRNOG00000007304	Herc3	HECT and RLD domain containing E3 ubiquitin protein ligase 3	4	0.0053137	-0.917372	1	-1	0.0490252	0.288098	0	0
1873	ENSRNOG00000001720	Hes1	hes family bHLH transcription factor 1	4	0.0295038	-1.13562	1	-1	0.461435	0.0206582	0	0
1874	ENSRNOG00000008063	Hibadh	3-hydroxyisobutyrate dehydrogenase	4	0.0145982	-1.26038	1	-1	0.0450868	0.548137	0	0
1875	ENSRNOG00000019333	Hipk1	homeodomain interacting protein kinase 1	4	0.0216806	-0.867647	1	-1	0.0388047	0.437624	0	0
1876	ENSRNOG00000026226	Hook1	hook microtubule-tethering protein 1	4	0.0246067	-0.99211	1	-1	0.0441268	0.372703	0	0
1877	ENSRNOG00000000605	Hs3st5	heparan sulfate-glucosamine 3-sulfotransferase 5	4	0.00337908	-1.68185	1	-1	0.128789	0.630958	0	0
1878	ENSRNOG00000018019	Hspa12a	heat shock protein family A (Hsp70) member 12A	4	0.0146266	-1.06306	1	-1	0.0345896	0.522872	0	0
1879	ENSRNOG00000019525	Hspa9	heat shock protein family A member 9	4	0.00379284	-1.05046	1	-1	0.0218908	0.454099	0	0
1880	ENSRNOG00000014525	Hspd1	heat shock protein family D member 1	4	0.0223415	-1.08729	1	-1	0.158997	0.241433	0	0
1881	ENSRNOG00000010277	Idh3a	isocitrate dehydrogenase 3 (NAD+) alpha	4	0.0238026	-0.718028	1	-1	0.134473	0.149268	0	0
1882	ENSRNOG00000007600	Igsf1	immunoglobulin superfamily, member 1	4	0.00682974	-1.33094	1	-1	0.241161	0.116113	0	0
1883	ENSRNOG00000003954	Il2rg	interleukin 2 receptor subunit gamma	4	0.0414553	-0.642615	1	-1	0.29758	0.0753436	0	0
1884	ENSRNOG00000020630	Il9r	interleukin 9 receptor	4	0.0210584	-0.918322	1	-1	0.0617573	0.372687	0	0
1885	ENSRNOG00000009097	Immt	inner membrane mitochondrial protein	4	0.0247361	-0.661346	1	-1	0.045922	0.303921	0	0
1886	ENSRNOG00000045844	Impact	impact RWD domain protein	4	0.00445445	-0.662337	1	-1	0.224641	0.174607	0	0
1887	ENSRNOG00000014483	Ino80	INO80 complex subunit	4	0.036646	-0.58113	1	-1	0.0654811	0.223262	0	0
1888	ENSRNOG00000016532	Ino80c	INO80 complex subunit C	4	0.00641183	-0.787767	1	-1	0.019059	0.356336	0	0
1889	ENSRNOG00000018382	Inpp4b	inositol polyphosphate-4-phosphatase type II B	4	0.00120654	-1.1122	1	-1	0.121236	0.573159	0	0
1890	ENSRNOG00000029986	Insr	insulin receptor	4	0.0271172	-0.626507	1	-1	0.29781	0.0996972	0	0
1891	ENSRNOG00000038868	Iqcb1	IQ motif containing B1	4	0.0182102	-0.903534	1	-1	0.0982617	0.56591	0	0
1892	ENSRNOG00000014083	Iqsec3	IQ motif and Sec7 domain 3	4	0.0282324	-0.72523	1	-1	0.000627129	-0.537914	0	0
1893	ENSRNOG00000021729	Iqub	IQ motif and ubiquitin domain containing	4	0.00875264	-1.49384	1	-1	0.466899	-0.0166061	0	0
1894	ENSRNOG00000005082	Irf6	interferon regulatory factor 6	4	0.0390528	-1.40195	1	-1	0.365667	0.179905	0	0
1895	ENSRNOG00000012085	Isca2	iron-sulfur cluster assembly 2	4	0.00562665	-0.68722	1	-1	0.0296856	0.511012	0	0
1896	ENSRNOG00000006199	Ispd	isoprenoid synthase domain containing	4	0.0343859	-1.17971	1	-1	0.123426	0.400027	0	0
1897	ENSRNOG00000001518	Itga6	integrin subunit alpha 6	4	0.00720585	-1.20731	1	-1	0.060614	0.298068	0	0
1898	ENSRNOG00000011157	Jak1	Janus kinase 1	4	0.0473849	-0.592389	1	-1	0.0795647	0.35244	0	0
1899	ENSRNOG00000006110	Jph1	junctophilin 1	4	0.0347033	-0.962545	1	-1	0.170516	0.271075	0	0
1900	ENSRNOG00000060185	Kansl2	KAT8 regulatory NSL complex subunit 2	4	0.0384979	-0.765957	1	-1	0.0376389	0.350074	0	0
1901	ENSRNOG00000022252	Kbtbd3	kelch repeat and BTB domain containing 3	4	0.0107175	-0.995952	1	-1	0.126274	0.650251	0	0
1902	ENSRNOG00000015097	Kcmf1	potassium channel modulatory factor 1	4	0.0381535	-0.778228	1	-1	0.0629067	0.356452	0	0
1903	ENSRNOG00000019719	Kcna5	potassium voltage-gated channel subfamily A member 5	4	0.0210191	-1.12213	1	-1	0.254237	0.873308	0	0
1904	ENSRNOG00000014686	Kcnd3	potassium voltage-gated channel subfamily D member 3	4	0.00811489	-1.90302	1	-1	0.0408726	0.214395	0	0
1905	ENSRNOG00000050450	Kcnip2	Kv channel-interacting protein 2	4	0.0310093	-1.11971	1	-1	0.16906	0.49032	0	0
1906	ENSRNOG00000005369	Kcnj3	potassium voltage-gated channel subfamily J member 3	4	0.00242383	-1.17827	1	-1	0.0300476	0.55249	0	0
1907	ENSRNOG00000002653	Kcnk2	potassium two pore domain channel subfamily K member 2	4	0.0216524	-1.32411	1	-1	0.39101	0.0511395	0	0
1908	ENSRNOG00000016675	Kcnn2	potassium calcium-activated channel subfamily N member 2	4	0.00342776	-1.08864	1	-1	0.0908323	0.0741948	0	0
1909	ENSRNOG00000012951	Kctd9	potassium channel tetramerization domain containing 9	4	0.00677443	-0.726214	1	-1	0.109678	0.466935	0	0
1910	ENSRNOG00000007814	Kdm3a	lysine demethylase 3A	4	0.0326431	-0.784043	1	-1	0.104785	0.484985	0	0
1911	ENSRNOG00000046829	Kdr	kinase insert domain receptor	4	0.0155254	-1.3993	1	-1	0.314943	0.0817368	0	0
1912	ENSRNOG00000014844	Kif21a	kinesin family member 21A	4	0.0327827	-0.672128	1	-1	0.0394907	0.392687	0	0
1913	ENSRNOG00000005386	Kitlg	KIT ligand	4	0.01295	-1.77808	1	-1	0.0821699	0.674844	0	0
1914	ENSRNOG00000004193	Klhl12	kelch-like family member 12	4	0.0049489	-0.724594	1	-1	0.0779972	0.175207	0	0
1915	ENSRNOG00000007981	Klhl23	kelch-like family member 23	4	0.00742804	-0.893712	1	-1	0.0420557	0.319339	0	0
1916	ENSRNOG00000006224	Klhl31	kelch-like family member 31	4	0.0219395	-1.23113	1	-1	0.095829	0.317227	0	0
1917	ENSRNOG00000033706	Klk14	kallikrein related-peptidase 14	4	0.046898	-0.602454	1	-1	0.138559	-0.285119	0	0
1918	ENSRNOG00000007811	Klrb1c	killer cell lectin-like receptor subfamily B member 1C	4	0.0465053	-1.20073	1	-1	0.0832412	0.555443	0	0
1919	ENSRNOG00000052467	Klrc2	killer cell lectin-like receptor subfamily C, member 2	4	0.00769961	-1.23053	1	-1	0.059521	1.25392	0	0
1920	ENSRNOG00000021614	Kmt2e	lysine methyltransferase 2E	4	0.000170195	-0.700477	1	-1	0.0500515	0.325869	0	0
1921	ENSRNOG00000016790	Kmt5b	lysine methyltransferase 5B	4	0.037426	-0.69244	1	-1	0.0480073	0.316615	0	0
1922	ENSRNOG00000051711	Kpna1	karyopherin subunit alpha 1	4	0.000933315	-0.84487	1	-1	0.111259	0.226428	0	0
1923	ENSRNOG00000030109	Kpna5	karyopherin subunit alpha 5	4	0.019532	-1.03816	1	-1	0.19969	0.35483	0	0
1924	ENSRNOG00000007937	Krit1	KRIT1, ankyrin repeat containing	4	0.00841749	-1.10186	1	-1	0.0914218	0.603947	0	0
1925	ENSRNOG00000012255	Ktn1	kinectin 1	4	0.00538128	-0.899971	1	-1	0.113989	0.42002	0	0
1926	ENSRNOG00000004857	L2hgdh	L-2-hydroxyglutarate dehydrogenase	4	0.0155134	-0.907846	1	-1	0.353019	-0.0383644	0	0
1927	ENSRNOG00000007829	Lactb2	lactamase, beta 2	4	0.00857803	-1.17764	1	-1	0.0906374	0.750788	0	0
1928	ENSRNOG00000011134	Lama2	laminin subunit alpha 2	4	0.00227736	-0.88359	1	-1	0.00675967	0.386434	0	0
1929	ENSRNOG00000013557	Lancl1	LanC like 1	4	0.00148059	-0.849151	1	-1	0.0025961	0.530651	0	0
1930	ENSRNOG00000038366	Larp1b	La ribonucleoprotein domain family, member 1B	4	0.010731	-1.30443	1	-1	0.0693816	0.530616	0	0
1931	ENSRNOG00000015888	Larp4b	La ribonucleoprotein domain family, member 4B	4	0.049081	-0.946017	1	-1	0.112607	0.377964	0	0
1932	ENSRNOG00000005715	Lgr4	leucine-rich repeat-containing G protein-coupled receptor 4	4	0.0201215	-0.644286	1	-1	0.16387	0.214007	0	0
1933	ENSRNOG00000014605	Lig4	DNA ligase 4	4	0.0475992	-0.871928	1	-1	0.0844051	0.674302	0	0
1934	ENSRNOG00000043441	Lin52	lin-52 DREAM MuvB core complex component	4	0.0134094	-0.699073	1	-1	0.00311234	0.439343	0	0
1935	ENSRNOG00000021213	Lix1l	limb and CNS expressed 1 like	4	0.0196931	-0.802568	1	-1	0.0590479	0.442276	0	0
1936	ENSRNOG00000047450	Lmo3	LIM domain only 3	4	0.0328708	-0.808073	1	-1	0.0605833	0.214206	0	0
1937	ENSRNOG00000060775	Lmo7	LIM domain 7	4	0.0360896	-0.945127	1	-1	0.25384	0.129725	0	0
1938	ENSRNOG00000045831	Lmod2	leiomodin 2	4	0.0170936	-1.19128	1	-1	0.184599	0.15535	0	0
1939	ENSRNOG00000022490	LOC100361008	Cytochrome c oxidase subunit 5A, mitochondrial-like	4	0.00517592	-1.26157	1	-1	0.10656	0.172075	0	0
1940	ENSRNOG00000033346	LOC100361636	vasculin-like protein 1-like	4	0.0393787	-0.726994	1	-1	0.382907	0.0607393	0	0
1941	ENSRNOG00000057227	LOC100363372	zinc finger protein 81 (HFZ20)-like	4	0.0429627	-1.2061	1	-1	0.147156	0.463176	0	0
1942	ENSRNOG00000050146	LOC100909732	protein FAM122B-like	4	0.00696545	-1.00719	1	-1	0.131104	0.30731	0	0
1943	ENSRNOG00000049639	LOC100909784	leiomodin-2-like	4	0.0117061	-1.19686	1	-1	0.173866	0.133484	0	0
1944	ENSRNOG00000059663	LOC100910755	RUN and FYVE domain-containing protein 2-like	4	0.0324311	-0.597197	1	-1	0.429476	-0.0282963	0	0
1945	ENSRNOG00000016000	LOC100911417	ATP synthase subunit b, mitochondrial-like	4	0.00996593	-0.99337	1	-1	0.111834	0.36612	0	0
1946	ENSRNOG00000051286	LOC100911516	coiled-coil-helix-coiled-coil-helix domain-containing protein 2, mitochondrial-like	4	0.035238	-0.973543	1	-1	0.0377217	0.392949	0	0
1947	ENSRNOG00000005101	LOC100912115	cutaneous T-cell lymphoma-associated antigen 5 homolog	4	0.00788773	-0.705528	1	-1	0.392833	-0.0215125	0	0
1948	ENSRNOG00000016391	LOC100912163	AT-rich interactive domain-containing protein 4B-like	4	0.0420961	-0.933085	1	-1	0.151632	0.362895	0	0
1949	ENSRNOG00000057097	LOC102550543	uncharacterized LOC102550543	4	0.0486771	-0.585662	1	-1	0.163606	-0.195703	0	0
1950	ENSRNOG00000047145	LOC102551340	zinc finger protein 728-like	4	0.046587	-0.816449	1	-1	0.116837	0.775867	0	0
1951	ENSRNOG00000003187	LOC102552920	armadillo repeat-containing X-linked protein 5-like	4	0.0329339	-1.0395	1	-1	0.138329	0.379137	0	0
1952	ENSRNOG00000006112	LOC102554315	zinc finger protein 596-like	4	0.0147089	-0.63546	1	-1	0.0753018	0.728084	0	0
1953	ENSRNOG00000010589	LOC103689968	protein FAM134B	4	0.0382141	-1.00341	1	-1	0.219547	0.171526	0	0
1954	ENSRNOG00000046051	LOC103689999	saccharopine dehydrogenase-like oxidoreductase	4	0.0409486	-0.851822	1	-1	0.289982	0.103249	0	0
1955	ENSRNOG00000040303	LOC103692531	uncharacterized LOC103692531	4	0.00143287	-0.779193	1	-1	0.0809147	0.869328	0	0
1956	ENSRNOG00000052096	LOC103693419	cytochrome c oxidase assembly protein COX11, mitochondrial	4	0.0144169	-0.89836	1	-1	0.0609946	0.459479	0	0
1957	ENSRNOG00000055229	LOC108348118	leucyl-cystinyl aminopeptidase	4	0.0382517	-0.725768	1	-1	0.141421	0.132184	0	0
1958	ENSRNOG00000051039	LOC108349594	uncharacterized LOC108349594	4	0.0268064	-0.979278	1	-1	0.118485	0.669665	0	0
1959	ENSRNOG00000028430	LOC257650	hippyragranin	4	0.0105095	-0.89217	1	-1	0.0383716	0.274466	0	0
1960	ENSRNOG00000045733	LOC298139	similar to RIKEN cDNA 2310003M01	4	0.0113909	-0.916601	1	-1	0.0526836	0.843523	0	0
1961	ENSRNOG00000031368	LOC499235	LRRGT00141	4	0.0288159	-0.82774	1	-1	0.355386	0.0783501	0	0
1962	ENSRNOG00000010594	LOC500124	similar to RIKEN cDNA 4921507P07	4	0.00448521	-0.586933	1	-1	0.283327	0.111915	0	0
1963	ENSRNOG00000054488	LOC500584	similar to casein kinase 1, gamma 3 isoform 2	4	0.0344014	-0.618188	1	-1	0.139198	0.633821	0	0
1964	ENSRNOG00000029292	LOC500877	Ab1-152	4	0.0152595	-0.867035	1	-1	0.122768	0.776112	0	0
1965	ENSRNOG00000033654	LOC501038	Ab2-060	4	0.0386965	-0.65449	1	-1	0.205183	0.0604045	0	0
1966	ENSRNOG00000027623	LOC680039	hypothetical protein LOC680039	4	1.87573e-05	-0.989444	1	-1	0.000610992	0.573811	0	0
1967	ENSRNOG00000058316	LOC686087	similar to motile sperm domain containing 1	4	0.00437308	-1.36284	1	-1	0.0657037	0.551093	0	0
1968	ENSRNOG00000022871	LOC691170	similar to zinc finger protein 84 (HPF2)	4	0.00462437	-0.822209	1	-1	0.0994527	0.629039	0	0
1969	ENSRNOG00000015577	Lpar6	lysophosphatidic acid receptor 6	4	0.0261343	-0.724546	1	-1	0.224427	0.416314	0	0
1970	ENSRNOG00000004377	Lpin1	lipin 1	4	0.0113834	-0.589991	1	-1	0.38934	-0.142918	0	0
1971	ENSRNOG00000012181	Lpl	lipoprotein lipase	4	0.0116101	-1.07207	1	-1	0.0192977	0.538347	0	0
1972	ENSRNOG00000023453	Lrba	LPS responsive beige-like anchor protein	4	0.0230581	-0.650464	1	-1	0.0146222	0.229797	0	0
1973	ENSRNOG00000005877	Lrpprc	leucine-rich pentatricopeptide repeat containing	4	0.0044128	-0.910265	1	-1	0.017418	0.409493	0	0
1974	ENSRNOG00000028357	Lrrc14b	leucine rich repeat containing 14B	4	0.0486044	-1.05958	1	-1	0.0966141	0.432007	0	0
1975	ENSRNOG00000005857	Lrrc3b	leucine rich repeat containing 3B	4	0.0191177	-1.50851	1	-1	0.115044	0.337349	0	0
1976	ENSRNOG00000046428	Lrrc75b	leucine rich repeat containing 75B	4	0.0484096	-0.982494	1	-1	0.269264	0.142038	0	0
1977	ENSRNOG00000004048	Lrrk2	leucine-rich repeat kinase 2	4	0.0369856	-0.598255	1	-1	0.224107	0.231638	0	0
1978	ENSRNOG00000006001	Luc7l2	LUC7-like 2 pre-mRNA splicing factor	4	0.0471319	-0.904203	1	-1	0.311166	0.141911	0	0
1979	ENSRNOG00000002835	Luc7l3	LUC7-like 3 pre-mRNA splicing factor	4	0.0395682	-0.665455	1	-1	0.136045	0.590881	0	0
1980	ENSRNOG00000051600	Ly49i2	Ly49 inhibitory receptor 2	4	0.0127702	-1.31816	1	-1	0.116205	0.733719	0	0
1981	ENSRNOG00000008320	Lypla1	lysophospholipase I	4	0.00852093	-0.824349	1	-1	0.0407593	0.498987	0	0
1982	ENSRNOG00000043105	Lyrm2	LYR motif containing 2	4	0.0262902	-0.677852	1	-1	0.0704301	0.484791	0	0
1983	ENSRNOG00000045961	Lyrm7	LYR motif containing 7	4	0.0272624	-0.837584	1	-1	0.0688564	0.403675	0	0
1984	ENSRNOG00000019885	Magi3	membrane associated guanylate kinase, WW and PDZ domain containing 3	4	0.0134249	-1.10269	1	-1	0.0116401	0.438634	0	0
1985	ENSRNOG00000015983	Maip1	matrix AAA peptidase interacting protein 1	4	0.00543618	-0.769465	1	-1	0.0690583	0.422958	0	0
1986	ENSRNOG00000002848	Maoa	monoamine oxidase A	4	0.0347379	-0.828817	1	-1	0.236772	0.376411	0	0
1987	ENSRNOG00000029778	Maob	monoamine oxidase B	4	0.0368319	-1.27442	1	-1	0.0772666	1.02923	0	0
1988	ENSRNOG00000005724	Map3k7	mitogen activated protein kinase kinase kinase 7	4	0.00535522	-0.934733	1	-1	0.0129453	0.2321	0	0
1989	ENSRNOG00000002823	Mapk9	mitogen-activated protein kinase 9	4	0.0152661	-0.691766	1	-1	0.00835439	0.396669	0	0
1990	ENSRNOG00000016252	Mblac2	metallo-beta-lactamase domain containing 2	4	0.0357824	-1.04328	1	-1	0.16466	0.333201	0	0
1991	ENSRNOG00000009715	Me1	malic enzyme 1	4	0.027087	-0.907158	1	-1	0.0720638	0.270475	0	0
1992	ENSRNOG00000012645	Mecom	MDS1 and EVI1 complex locus	4	0.0193995	-0.940235	1	-1	0.0562718	0.331667	0	0
1993	ENSRNOG00000004844	Med30	mediator complex subunit 30	4	0.0130064	-0.742336	1	-1	0.157636	0.391102	0	0
1994	ENSRNOG00000033134	Mef2c	myocyte enhancer factor 2C	4	0.0216844	-0.985902	1	-1	0.042057	0.234856	0	0
1995	ENSRNOG00000004606	Meis1	Meis homeobox 1	4	0.00348997	-0.672711	1	-1	0.21447	0.0878038	0	0
1996	ENSRNOG00000004730	Meis2	Meis homeobox 2	4	0.0194294	-0.59091	1	-1	0.0231492	0.24943	0	0
[truncated: 928 more rows]
